# Supplementary material for: Complex interplay of neurodevelopmental disorders (NDDs), fractures, and osteoporosis: a mendelian randomization study
Source: BMC Psychiatry. 2024 Mar 27;24:232. doi: 10.1186/s12888-024-05693-4 (PMC10967110; doi:10.1186/s12888-024-05693-4)
Supplement: Supplementary file 2 — Supplementary Material 2: Table S1, Summary data for exposure and outcome; Table S2, The IVs for our study; Table S3, The results for causal effect; Table S4, Results of heterogeneity test; Table S5, Results of sensitivity analysis [file 12888_2024_5693_MOESM2_ESM.xlsx]

## Sheet: File Details
File Details
sheet number	Details
sheet1	Summary data for exposure and outcome
sheet2	The IVs for our study
sheet3	The results for causal effect
sheet4	Results of heterogeneity test
sheet5	Results of sensitivity analysis

## Sheet: Summary data for exposure and o
Summary data for exposure and o
name		num_cases	num_controls	path_https
Osteoporosis with pathological fracture (FG)	European	1659	285035	https://storage.googleapis.com/finngen-public-data-r9/summary_stats/finngen_R9_OSTEOPOROSIS_FRACTURE_FG.gz
Fracture of femur	European	8766	360928	https://storage.googleapis.com/finngen-public-data-r9/summary_stats/finngen_R9_ST19_FRACT_FEMUR.gz
Fracture of foot, except ankle	European	7593	351392	https://storage.googleapis.com/finngen-public-data-r9/summary_stats/finngen_R9_ST19_FRACT_FOOT_ANKLE.gz
Fracture of forearm	European	19577	351196	https://storage.googleapis.com/finngen-public-data-r9/summary_stats/finngen_R9_ST19_FRACT_FOREA.gz
Fracture of lower leg, including ankle	European	19994	323307	https://storage.googleapis.com/finngen-public-data-r9/summary_stats/finngen_R9_ST19_FRACT_LOWER_LEG_INCLU_ANKLE.gz
Fracture of lumbar spine and pelvis	European	6209	364504	https://storage.googleapis.com/finngen-public-data-r9/summary_stats/finngen_R9_ST19_FRACT_LUMBAR_SPINE_PELVIS.gz
Fracture of neck	European	1503	370193	https://storage.googleapis.com/finngen-public-data-r9/summary_stats/finngen_R9_ST19_FRACT_NECK.gz
Fracture of rib(s), sternum and thoracic spine	European	9094	362260	https://storage.googleapis.com/finngen-public-data-r9/summary_stats/finngen_R9_ST19_FRACT_RIBS_STERNUM_THORACIC_SPINE.gz
Fracture of shoulder and upper arm	European	11750	345173	https://storage.googleapis.com/finngen-public-data-r9/summary_stats/finngen_R9_ST19_FRACT_SHOUL_UPPER_ARM.gz
Fracture of skull and facial bones	European	6907	329318	https://storage.googleapis.com/finngen-public-data-r9/summary_stats/finngen_R9_ST19_FRACT_SKULL_FACIAL_BONES.gz
Fracture at wrist and hand level	European	11394	336418	https://storage.googleapis.com/finngen-public-data-r9/summary_stats/finngen_R9_ST19_FRACT_WRIST_HAND_LEVEL.gz
Osteoporosis	European	7300	358014	https://storage.googleapis.com/finngen-public-data-r9/summary_stats/finngen_R9_M13_OSTEOPOROSIS.gz
ADHD	European	38691	186843	https://figshare.com/articles/dataset/adhd2022/22564390
ASD	European	18381	27969	https://figshare.com/articles/dataset/asd2017/14671986
TS	European	4819	9488	https://figshare.com/articles/dataset/ts2019/14672232
Low Intelligence	European	269867		https://ctg.cncr.nl/software/summary_statistics/

## Sheet: The IVs for our study
The IVs for our study
The SNP Of Fracture of femur		#chrom	pos	ref	alt	SNP	nearest_genes	pval	mlogp	beta	sebeta	af_alt	af_alt_cases	af_alt_controls
	12	2	54737157	G	T	rs354235	EML6	2.25e-06	5.64718	0.0783036	0.0165572	0.320798	0.335283	0.320446
	17	2	118454122	A	G	rs4296441	INSIG2	3.98e-06	5.40021	-0.0773739	0.0167749	0.328271	0.312925	0.328643
	34	2	153100767	G	A	rs186692239	ARL6IP6	5.07e-07	6.29528	-0.349803	0.0696295	0.0153191	0.011369	0.015415
	35	2	162669993	G	A	rs139639578	KCNH7	3.18e-06	5.49794	-0.203171	0.0436081	0.0359897	0.0312735	0.0361043
	40	3	39802785	G	A	rs111719268	MYRIP	2.49e-06	5.60389	-0.649224	0.137869	0.00477995	0.00255466	0.00483399
	41	4	57056083	C	A	rs11573086	IGFBP7	2.35e-06	5.62822	-0.0895808	0.0189774	0.22037	0.208153	0.220666
	48	5	27762995	C	T	rs77646390	CDH9	3.77e-06	5.42319	-0.284396	0.0615116	0.0184283	0.0147837	0.0185168
	51	6	34475746	T	C	rs57493997	PACSIN1	1.7e-06	5.76883	0.131684	0.0275155	0.0842447	0.0926995	0.0840394
	73	7	132026095	G	A	rs9641920	PLXNA4	2.48e-06	5.60579	0.0799572	0.0169765	0.690402	0.707347	0.689991
	92	8	76449771	G	A	rs149585943	ZFHX4	4.02e-06	5.39543	-0.230775	0.0500577	0.0291687	0.0232134	0.0293133
	96	8	115468254	T	C	rs11781900	TRPS1	3.64e-06	5.43844	0.114531	0.0247328	0.106482	0.116815	0.106231
	101	9	103939325	A	C	rs62585086	SMC2	3.95e-06	5.40381	0.0782899	0.0169672	0.294351	0.309302	0.293987
	110	11	15667845	A	G	rs1385162	SOX6	2.57e-06	5.59087	0.0796599	0.0169386	0.676081	0.698224	0.675543
	136	12	28031928	A	G	rs113794488	PTHLH	4.02e-06	5.39569	0.167439	0.0363185	0.0438647	0.0517132	0.043674
	140	13	45177335	A	G	rs9534054	GTF2F2	3.27e-06	5.4858	-0.302199	0.0649436	0.0176295	0.0131441	0.0177384
	147	13	97661570	G	A	rs7981825	RAP2A	4.37e-06	5.35989	0.187252	0.0407677	0.0373568	0.0418822	0.0372468
	153	17	15787350	G	A	rs184311786	TBC1D26	1.27e-06	5.89766	-0.145224	0.0299735	0.0802255	0.0709437	0.0804509
	160	17	44337074	T	C	rs147166848	GRN	4.04e-06	5.39376	0.25015	0.0542697	0.0177247	0.0229693	0.0175974
	161	17	45130754	A	T	rs12946454	PLCD3	2.3e-06	5.63737	-0.0870866	0.0184323	0.239732	0.224988	0.24009
	166	18	43335238	T	C	rs619332	SYT4	2.16e-06	5.66618	0.0778352	0.0164274	0.334737	0.349598	0.334376
	171	21	38946387	T	C	rs2836775	ETS2	4.16e-06	5.3812	-0.0880144	0.0191196	0.225728	0.208701	0.226141
The SNP Of Osteoporosis		#chrom	pos	ref	alt	SNP	nearest_genes	pval	mlogp	beta	sebeta	af_alt	af_alt_cases	af_alt_controls
	1	1	22118482	C	T	rs10737462	WNT4	1.01e-06	5.99357	0.100713	0.020601	0.207416	0.222813	0.207102
	7	2	54389592	A	C	rs4417755	C2orf73	1.55e-06	5.8083	0.100894	0.0210018	0.77765	0.795861	0.777279
	99	4	87819769	G	A	rs72655774	MEPE	4.89e-06	5.31049	-0.110425	0.0241663	0.154942	0.140665	0.155233
	129	5	1964308	C	G	rs77032679	IRX4	9.73e-07	6.01187	0.0948342	0.0193657	0.251917	0.26712	0.251607
	134	5	80597834	T	C	rs10058711	ANKRD34B	2.7e-06	5.56806	0.0862993	0.0183923	0.299406	0.318547	0.299016
	136	5	88865600	T	C	rs12054920	MEF2C	3.42e-06	5.46568	-0.0791754	0.0170501	0.550577	0.53215	0.550952
	154	6	21372744	T	C	rs1967683	CDKAL1	1.02e-07	6.98977	-0.09375	0.0176141	0.64312	0.624073	0.643508
	164	6	30252012	A	C	rs9261620	TRIM26	1.71e-06	5.76809	-0.13833	0.0289061	0.103072	0.09143	0.103309
	169	6	32460285	C	T	rs9268833	HLA-DRA	2.01e-06	5.69694	0.0947578	0.0199386	0.229455	0.242987	0.229179
	348	6	33734924	C	T	rs12207382	IP6K3	2.22e-06	5.6542	-0.093434	0.0197429	0.264934	0.247227	0.265295
	349	6	46632412	C	T	rs72868075	CYP39A1	4.51e-06	5.34567	0.237322	0.0517459	0.023909	0.0301281	0.0237822
	353	6	126883478	A	G	rs9375477	RSPO3	7.47e-07	6.12652	-0.103518	0.0209184	0.219439	0.203774	0.219758
	380	7	30916608	A	G	rs10236571	AQP1,RP5-877J2.1	2.81e-06	5.55106	0.103291	0.0220513	0.173036	0.187225	0.172747
	415	7	52918254	C	T	rs4947754	POM121L12	1.18e-06	5.92824	0.0840361	0.0172949	0.573895	0.595795	0.573449
	417	7	121318502	T	C	rs9769381	WNT16	2.78e-06	5.55589	-0.197136	0.0420656	0.0486139	0.0400967	0.0487875
	428	9	114844980	G	A	rs112284124	TNFSF15	2.71e-06	5.56734	-0.0920698	0.0196235	0.262131	0.24426	0.262495
	435	10	101037017	C	T	rs2275383	SFXN3	9.05e-07	6.0434	-0.0916346	0.018658	0.30423	0.28626	0.304596
	442	10	113011101	C	T	rs141356057	TCF7L2	1.15e-06	5.94097	0.362249	0.074463	0.0110491	0.0148807	0.010971
	444	11	112516062	G	A	rs949341	PTS	3.39e-06	5.47038	0.0895546	0.0192759	0.721114	0.739542	0.720738
	458	12	4161922	G	A	rs112108223	CCND2	2.11e-06	5.67642	0.255244	0.0538159	0.0224638	0.0282358	0.0223461
	461	12	48989424	C	T	rs7311091	DDN	4.43e-06	5.35382	-0.129841	0.0282864	0.107542	0.096116	0.107775
	467	13	52608266	G	C	rs61958140	HNRNPA1L2	4.2e-06	5.37625	-0.223086	0.0484864	0.035842	0.0293691	0.035974
	468	14	94758205	A	T	rs17754231	GSC	2.98e-06	5.52648	0.0792918	0.0169698	0.48275	0.500628	0.482385
	471	15	98853465	T	C	rs2684777	IGF1R	2.32e-06	5.63445	-0.0902321	0.0191036	0.28583	0.268295	0.286188
	474	16	33802	G	A	rs28436661	POLR3K	9.4e-08	7.0268	0.163114	0.0305576	0.0782393	0.0891367	0.0780171
	503	16	291120	C	T	rs55886111	AXIN1	3.92e-06	5.40658	0.155194	0.0336245	0.0630257	0.0726548	0.0628293
	515	16	72962263	G	A	rs756717	ZFHX3	3.26e-06	5.48625	0.0804786	0.0172943	0.406309	0.424859	0.40593
	516	17	18071573	G	A	rs2955360	GID4	4.78e-06	5.32062	0.0782395	0.0171044	0.5239	0.53866	0.523599
	531	17	43450364	A	G	rs12451794	DHX8	1.59e-06	5.79843	-0.111022	0.0231321	0.171769	0.157419	0.172062
	559	17	65724722	C	T	rs8067054	CEP112	4.5e-07	6.34674	-0.0879418	0.0174264	0.624649	0.606468	0.62502
	566	19	38766231	C	T	rs11669281	CAPN12	4.83e-06	5.31565	0.0778166	0.0170208	0.44572	0.464663	0.445334
	569	20	7265296	C	A	rs118113897	BMP2	3.75e-07	6.42561	-0.493337	0.097093	0.0103143	0.00670266	0.0103879
	599	21	31655404	G	A	rs117483179	SOD1	4.48e-06	5.34896	0.230807	0.050308	0.0263784	0.0320102	0.0262635
	602	21	38946387	T	C	rs2836775	ETS2	7.35e-08	7.13349	-0.112084	0.0208245	0.225849	0.208792	0.226196
The SNP of Osteoporosis with pathological fracture (FG)		#chrom	pos	ref	alt	SNP	nearest_genes	pval	mlogp	beta	sebeta	af_alt	af_alt_cases	af_alt_controls
	5	2	59062736	G	A	rs6545713	FANCL	2.24e-06	5.6495	-0.526506	0.111304	0.98075	0.969279	0.980817
	148	5	155003414	G	A	rs11740202	KIF4B	3.01e-06	5.52075	-0.174825	0.0374373	0.695772	0.659141	0.695985
	156	6	125380858	T	C	rs148462270	HDDC2	2.55e-06	5.59287	2.3246	0.494194	0.000522768	0.00253637	0.000511048
	167	6	157943682	A	G	rs1043863	SNX9	4.66e-06	5.33208	0.210227	0.0459034	0.160467	0.190052	0.160295
	193	7	73409382	G	C	rs42127	FZD9	2.84e-06	5.54618	0.900524	0.192345	0.00478221	0.0113865	0.00474377
	202	8	32315840	C	T	rs1545961	NRG1	5.12e-07	6.29042	0.181433	0.0361303	0.364498	0.405284	0.364261
	219	11	68322940	C	T	rs117679265	LRP5	3e-06	5.52313	-1.59139	0.3407	0.00730457	0.00128119	0.00733963
	222	12	61742836	C	G	rs71465108	FAM19A2	4e-06	5.39838	-1.12675	0.244329	0.0103667	0.00321361	0.0104083
	226	15	23678020	C	G	rs72703922	NDN	4.89e-06	5.31112	0.261186	0.0571567	0.0940841	0.115881	0.0939572
	230	16	236243	A	G	rs191852210	FAM234A	8.23e-10	9.08434	0.51628	0.0840802	0.0323175	0.0535971	0.0321937
	238	17	73147543	C	T	rs11655812	SSTR2	2.26e-06	5.64502	0.308927	0.0653363	0.0664857	0.0867437	0.0663678
	240	20	10651150	A	G	rs117873058	JAG1	4.35e-06	5.36124	0.405199	0.0882058	0.0311921	0.046722	0.0311017
	246	21	38949625	A	T	rs7278217	ETS2	1.26e-06	5.89847	-0.281292	0.0580531	0.121009	0.0929156	0.121172
The SNP of Fracture of shoulder and upper arm		#chrom	pos	ref	alt	SNP	nearest_genes	pval	mlogp	beta	sebeta	af_alt	af_alt_cases	af_alt_controls
	4	1	152171784	C	T	rs969359	RPTN	1.5e-06	5.82386	-0.0875237	0.0181916	0.847262	0.835616	0.847659
	13	2	105179254	T	C	rs2679872	GPR45	4.92e-06	5.30773	0.0749142	0.0163997	0.781595	0.794125	0.781168
	16	2	125495896	T	C	rs75245717	CNTNAP5	4.37e-06	5.35983	0.116766	0.0254219	0.0697766	0.0769484	0.0695324
	22	3	38684391	T	C	rs146572613	SCN10A	3.78e-06	5.42249	0.172843	0.0373867	0.0305801	0.0356379	0.0304079
	41	3	41030864	C	T	rs4974061	CTNNB1	7.34e-07	6.13422	-0.0662313	0.0133744	0.548214	0.531928	0.548769
	161	3	56013402	G	A	rs150431215	ERC2	4.5e-06	5.34713	-0.173284	0.0377772	0.0357665	0.030255	0.0359541
	163	4	94489213	A	G	rs774982	PDLIM5	3.09e-06	5.51052	0.0634387	0.0135989	0.596521	0.611348	0.596017
	188	6	32658495	C	A	rs9273363	HLA-DQB1	7.64e-07	6.11697	0.0726101	0.0146854	0.278093	0.291088	0.277651
	195	6	81753659	C	T	rs915125	FAM46A	1.92e-06	5.71562	-0.0696752	0.0146341	0.306662	0.293155	0.307121
	207	7	6925793	A	G	rs181680720	CCZ1B	2.23e-06	5.65119	0.18443	0.0389821	0.0287866	0.0338945	0.0286127
	212	7	121326736	A	G	rs3779381	WNT16	1.41e-06	5.85139	-0.0757374	0.0157006	0.243113	0.230069	0.243557
	238	9	137136838	A	G	rs11146019	GRIN1	2.91e-06	5.53566	0.149083	0.0318767	0.0429547	0.0490174	0.0427484
	240	11	7242641	A	G	rs2005304	SYT9	3.31e-06	5.47993	-0.11133	0.0239396	0.0912739	0.0829757	0.0915564
	241	11	20660568	T	C	rs75559618	SLC6A5	2.96e-06	5.52921	-0.232476	0.0497401	0.021112	0.0169794	0.0212526
	244	13	22677598	T	A	rs9510292	AL354828.1	4.23e-06	5.37316	-0.0634792	0.0138013	0.628859	0.614836	0.629336
	245	15	22734628	G	C	rs10519349	NIPA1	3.8e-06	5.42022	-0.0701926	0.0151865	0.309163	0.296371	0.309598
	246	16	54008704	C	G	rs8054364	FTO	4.09e-06	5.38825	-0.0783276	0.0170028	0.19801	0.186155	0.198414
	250	17	43730140	C	T	rs76410205	SOST	8.99e-07	6.046	-0.103558	0.0210808	0.119324	0.109359	0.119664
	256	20	41339380	A	T	rs117029881	LPIN3	6.3e-08	7.20038	-0.331987	0.061366	0.0144009	0.0106672	0.014528
	269	21	37445510	G	A	rs11700462	DYRK1A	4.96e-06	5.30437	-0.0770574	0.0168749	0.205249	0.193482	0.20565
	293	22	45952691	G	A	rs76061606	WNT7B	5.69e-07	6.24472	0.171434	0.0342773	0.0382828	0.0442849	0.0380785
The SNP of Fracture of neck		#chrom	pos	ref	alt	SNP	nearest_genes	pval	mlogp	beta	sebeta	af_alt	af_alt_cases	af_alt_controls
	1	1	76475249	C	T	rs11162159	ST6GALNAC3	4.1e-06	5.3874	0.208244	0.0452081	0.181259	0.212992	0.18113
	8	2	40277283	A	G	rs7597193	SLC8A1	4.64e-06	5.33329	-0.176935	0.0386293	0.362126	0.323129	0.362284
	11	2	215664764	A	T	rs190278968	FN1	8.52e-07	6.0698	-3.31031	0.672395	0.00463383	3.13e-05	0.00465252
	14	2	230179651	T	C	rs11678451	AC009950.1,SP110	4.18e-06	5.37862	0.168604	0.036636	0.424771	0.46541	0.424606
	24	4	5820150	T	C	rs3774881	CRMP1	2.65e-06	5.57595	-0.258569	0.0550633	0.14594	0.116958	0.146058
	33	7	3021404	C	T	rs148154575	CARD11	7.24e-07	6.1402	0.507238	0.102373	0.0240684	0.0387239	0.0240089
	34	7	22221714	G	A	rs12700362	RAPGEF5	4.5e-07	6.34656	-0.319471	0.0633069	0.108328	0.0808175	0.108439
	189	18	26195897	C	A	rs144638114	PSMA8	1.8e-06	5.74553	-0.364544	0.0763437	0.0760349	0.0537291	0.0761255
	190	19	2565234	A	G	rs10405346	GNG7	2.97e-06	5.52766	0.205928	0.0440668	0.759469	0.79518	0.759324
The SNP of Fracture of rib(s), sternum and thoracic spine		#chrom	pos	ref	alt	SNP	nearest_genes	pval	mlogp	beta	sebeta	af_alt	af_alt_cases	af_alt_controls
	6	2	69939115	T	C	rs114586282	MXD1	3.66e-06	5.43598	-0.466067	0.100672	0.00792667	0.00523724	0.00799418
	7	2	134281661	G	A	rs16830321	MGAT5	3.09e-06	5.5095	0.226036	0.0484588	0.0215169	0.0267571	0.0213853
	15	3	65416082	C	T	rs76234656	MAGI1	3.7e-06	5.43131	0.304538	0.0658129	0.011586	0.0151013	0.0114978
	27	5	174783003	G	A	rs111271801	MSX2	4.38e-06	5.35856	0.248514	0.0541131	0.0170952	0.021731	0.0169788
	31	6	110643335	C	G	rs78342274	CDK19	3.33e-06	5.47724	-0.801653	0.172429	0.00302802	0.0014155	0.0030685
	52	7	157872839	C	T	rs150172776	PTPRN2	3.41e-06	5.46771	0.606042	0.130482	0.00234943	0.00425534	0.00230158
	53	9	90950419	T	C	rs17569206	SYK	2.5e-06	5.6012	0.0906422	0.0192539	0.180818	0.194318	0.180479
	54	12	3242602	C	T	rs117674776	TSPAN9	3.59e-06	5.44522	0.147656	0.0318639	0.0563952	0.0640386	0.0562033
	67	17	43784909	G	A	rs34814687	C17orf105	4.55e-06	5.3416	-0.110352	0.0240715	0.119065	0.107964	0.119344
	69	17	72903708	T	C	rs62069568	SLC39A11	4.02e-06	5.39621	-0.480862	0.104296	0.00717703	0.00447699	0.00724481
	70	20	31760029	A	G	rs6060930	TPX2	3.04e-06	5.51688	-0.0707236	0.0151508	0.46951	0.453293	0.469917
	72	20	56958521	C	T	rs13039550	BMP7	4.58e-06	5.33919	-0.0783399	0.0170929	0.276471	0.261069	0.276858
The SNP of Fracture of skull and facial bones		#chrom	pos	ref	alt	SNP	nearest_genes	pval	mlogp	beta	sebeta	af_alt	af_alt_cases	af_alt_controls
	2	1	30491680	G	A	rs113952391	MATN1	4.57e-06	5.33962	-0.651619	0.14217	0.00588273	0.00310143	0.00594106
	5	1	54018809	C	T	rs914720	LDLRAD1	2.36e-06	5.62789	0.0838129	0.0177561	0.368437	0.386826	0.368051
	13	2	4247482	G	A	rs80119482	DCDC2C	4.59e-06	5.3378	-0.472351	0.103077	0.00943499	0.00594339	0.00950822
	26	3	147483243	T	C	rs113605803	ZIC1	4.46e-06	5.35035	0.285951	0.0623183	0.0166015	0.0214474	0.0164999
	28	3	195071956	G	C	rs2676911	XXYLT1	4.95e-06	5.30523	-0.132653	0.0290472	0.105294	0.0938125	0.105535
	33	4	2230873	A	G	rs13434944	HAUS3,POLN	1.6e-06	5.7954	-0.331306	0.0690494	0.0193942	0.014149	0.0195043
	36	4	46877110	T	C	rs7660277	COX7B2	1.75e-07	6.75809	0.091088	0.0174345	0.558341	0.580235	0.557882
	105	4	124387445	G	A	rs76964101	ANKRD50	1.67e-06	5.77658	0.331265	0.0691662	0.0136988	0.0182509	0.0136033
	106	4	138922035	T	G	rs6829538	NOCT	4e-06	5.39836	0.109872	0.0238253	0.145899	0.160019	0.145603
	134	9	82965526	T	G	rs150050014	RASEF	4.89e-06	5.31092	-0.468569	0.102541	0.00973048	0.00624033	0.00980368
	137	11	111355217	C	G	rs118012190	POU2AF1	8.35e-07	6.07832	0.45458	0.092263	0.00673799	0.0103319	0.00666261
	138	12	25249865	A	G	rs61759621	KRAS	4.18e-06	5.37866	-0.872499	0.189585	0.00370223	0.00157754	0.00374679
	146	20	10527179	A	G	rs675772	SLX4IP	4.76e-06	5.32243	-0.0789275	0.0172515	0.544291	0.525325	0.544689
The SNP Of Fracture of forearm	7	2	11543839	C	T	rs12994384	GREB1	2.57e-06	5.59047	0.0571882	0.0121608	0.749806	0.759799	0.749249
	16	2	40418399	C	A	rs12105764	SLC8A1	4.5e-06	5.34717	0.055231	0.0120407	0.245439	0.255446	0.244882
	17	2	54393729	G	T	rs11125534	C2orf73	4.73e-06	5.32497	0.0523314	0.0114352	0.693267	0.70344	0.6927
	41	2	118521884	T	A	rs72842716	EN1	3.63e-09	8.44011	-0.158352	0.0268383	0.0440536	0.0383375	0.0443722
	52	2	180060626	T	C	rs67274834	CWC22	2.62e-06	5.58121	-0.0579711	0.0123387	0.241231	0.231643	0.241765
	54	2	201924335	A	T	rs56263538	CDK15	4.63e-06	5.33426	-0.0665225	0.014522	0.157767	0.149946	0.158203
	57	2	201967407	T	C	rs10931982	FZD7	4.36e-08	7.36019	-0.0793778	0.014497	0.839495	0.829782	0.840036
	63	2	241257680	C	T	rs4675973	HDLBP	2.4e-06	5.61991	0.0530054	0.0112383	0.312586	0.322467	0.312035
	67	3	23308005	G	C	rs4858496	UBE2E2	2.86e-06	5.54343	-0.0562495	0.0120178	0.260708	0.251186	0.261239
	70	3	41069544	T	A	rs387329	CTNNB1	1.63e-07	6.78675	-0.0552953	0.010559	0.584067	0.571275	0.58478
	150	3	46153144	C	T	rs563867808	CCR3	2.18e-06	5.66232	0.138798	0.0293048	0.0307123	0.0349436	0.0304764
	197	3	174809250	G	A	rs13094842	NAALADL2	3.64e-06	5.43854	0.114121	0.024644	0.0445548	0.0494429	0.0442823
	198	3	186626499	C	G	rs1447667	AHSG	1.22e-06	5.91299	0.695814	0.143406	0.00102908	0.00179883	0.000986171
	199	4	816719	G	A	rs59898624	CPLX1	2.13e-06	5.67191	0.0790917	0.0166832	0.106751	0.113875	0.106353
	297	4	1016289	T	C	rs35654957	FGFRL1	1.29e-06	5.88872	0.0528876	0.010925	0.359139	0.370133	0.358526
	306	4	143278878	C	A	rs188521	USP38	4.59e-06	5.3378	-0.0821438	0.0179255	0.0971663	0.0909084	0.0975152
	310	5	151067529	A	G	rs6880110	TNIP1	3.72e-06	5.42994	-0.0711552	0.0153793	0.138975	0.13083	0.139429
	315	6	37800732	T	C	rs11757016	ZFAND3	3.36e-06	5.4732	0.0487716	0.0104947	0.459376	0.47166	0.458691
	319	6	81707507	G	C	rs194885	FAM46A	2.46e-06	5.6084	-0.0582659	0.0123678	0.239006	0.228909	0.239569
	383	6	126166022	T	A	rs150612408	TRMT11	6.82e-07	6.16648	-0.114402	0.0230345	0.0587842	0.0530864	0.0591018
	393	6	126586414	G	A	rs142673510	CENPW	4.39e-06	5.35744	0.0558918	0.0121717	0.237301	0.247357	0.236741
	536	6	127155216	G	A	rs41285262	RSPO3	4.97e-08	7.30393	-0.0689903	0.012653	0.230104	0.218412	0.230756
	601	6	151409031	C	A	rs117445182	RMND1	3.68e-06	5.43402	-0.16022	0.0346151	0.0256063	0.022097	0.0258019
	626	6	151536459	A	G	rs6931664	CCDC170	3.77e-13	12.4234	-0.0770597	0.0106092	0.604672	0.587431	0.605633
	749	7	15665230	G	T	rs6972599	MEOX2	8.64e-07	6.06368	-0.0733774	0.0149128	0.861267	0.852867	0.861735
	756	7	27525574	C	T	rs11550135	HIBADH	5e-06	5.30118	0.0577043	0.012641	0.212012	0.221366	0.211491
	761	7	28114765	C	T	rs7786444	JAZF1	3.59e-06	5.44501	-0.0960069	0.0207186	0.0716132	0.0660423	0.0719237
	773	7	37898820	A	G	rs10226308	EPDR1,NME8	7.48e-07	6.12631	-0.0681875	0.0137792	0.17928	0.170107	0.179791
	802	7	38028009	A	T	rs1524073	SFRP4	8.9e-07	6.05074	-0.0512883	0.0104359	0.502117	0.490439	0.502768
	830	7	116868743	A	T	rs7793118	CAPZA2	2.14e-06	5.6695	-0.117504	0.0247915	0.049876	0.0447894	0.0501596
	864	7	119796368	G	A	rs57408882	KCND2	1.58e-06	5.80134	-0.158102	0.0329321	0.0286092	0.0246457	0.0288302
	885	7	120422670	G	A	rs11973307	KCND2	1.55e-06	5.80973	-0.112042	0.0233192	0.0562725	0.0510312	0.0565647
	976	7	120809037	C	T	rs71569047	TSPAN12	2.46e-06	5.60916	0.0957033	0.0203129	0.0679974	0.0738158	0.0676731
	1760	8	9056614	C	T	rs2953806	ERI1	2.58e-06	5.58762	-0.0496612	0.0105632	0.542047	0.53209	0.542602
	1958	8	118691125	C	T	rs7011305	SAMD12	1.24e-06	5.90546	0.0512434	0.0105686	0.424212	0.434872	0.423617
	2025	9	13097572	C	T	rs62532649	MPDZ	3.18e-06	5.49749	0.088039	0.0188974	0.0801985	0.0859033	0.0798805
	2033	9	93350205	C	T	rs28766048	C9orf129	3.02e-06	5.5199	0.0504006	0.0107938	0.6187	0.629489	0.618099
	2037	10	52651894	G	C	rs10824741	MBL2	9.48e-07	6.02308	0.0560252	0.0114288	0.685102	0.695987	0.684495
	2038	10	65476898	C	A	rs7080627	CTNNA3	2.4e-06	5.62024	-0.0683544	0.0144921	0.159737	0.151214	0.160212
	2044	10	100715816	A	G	rs11190668	PAX2	3.81e-06	5.41948	0.0566336	0.0122539	0.233682	0.242955	0.233165
	2052	10	102465466	C	T	rs55932369	ACTR1A,MFSD13A	4.8e-06	5.31867	0.0718719	0.0157155	0.122197	0.130425	0.121738
	2195	11	30432848	G	A	rs487742	MPPED2	4.4e-06	5.35692	0.0479735	0.0104478	0.468984	0.480349	0.46835
	2210	11	35052929	C	G	rs733082	PDHX	3.74e-07	6.42736	-0.0571872	0.0112533	0.321446	0.310218	0.322072
	2219	11	46692729	T	C	rs12274785	ARHGAP1	3.78e-06	5.42204	-0.0508874	0.0110077	0.3498	0.339147	0.350394
	2611	11	56963174	G	A	rs71482286	OR5AK2	3.23e-06	5.49138	-0.0733528	0.0157548	0.130574	0.123192	0.130985
	2654	11	69087895	G	A	rs3829241	TPCN2	6.89e-07	6.16172	-0.0541035	0.0108983	0.376512	0.364102	0.377204
	2656	11	86916748	C	A	rs61903807	PRSS23	1.56e-06	5.80591	-0.0600374	0.0125001	0.243378	0.233216	0.243944
	2785	11	87115707	T	A	rs2512494	TMEM135	1.49e-06	5.8275	0.0508543	0.0105663	0.416005	0.428159	0.415328
	3087	11	112523707	A	G	rs10749999	PTS	4.62e-06	5.3352	0.0512679	0.0111908	0.668712	0.680471	0.668056
	3115	11	120720139	G	A	rs73588361	GRIK4	1.25e-06	5.90205	-0.165536	0.0341519	0.0270208	0.0232013	0.0272337
	3118	12	22413151	G	T	rs17338294	ST8SIA1	1.25e-07	6.90425	0.128383	0.0242849	0.0455714	0.0509892	0.0452694
	3122	12	23666145	G	A	rs10743480	SOX5	3.64e-06	5.43856	-0.0494027	0.0106683	0.602137	0.591574	0.602726
	3138	12	48991896	C	T	rs10875906	DDN	1.55e-08	7.80894	-0.0627498	0.0110951	0.341746	0.329122	0.34245
	3141	12	53048643	A	G	rs116740655	TNS2	4.8e-06	5.31877	0.152119	0.0332621	0.0242003	0.0273876	0.0240226
	3142	12	53651403	T	C	rs7962971	ATP5G2	3.45e-06	5.46252	0.0982837	0.0211718	0.0623683	0.0678879	0.0620606
	3160	12	93737191	T	A	rs10859568	CRADD	4.24e-06	5.37283	-0.0486179	0.0105706	0.435153	0.423988	0.435776
	3192	13	63882198	A	C	rs12861740	PCDH9	2.27e-06	5.64393	0.083518	0.0176655	0.092298	0.0994974	0.0918967
	3414	14	82919006	C	A	rs7157682	SEL1L	2.47e-06	5.60745	0.0498064	0.0105731	0.425819	0.436986	0.425197
	3417	14	103384935	A	G	rs3759579	MARK3	3.76e-07	6.42472	-0.0545621	0.0107391	0.619513	0.607787	0.620166
	3522	15	61553313	A	G	rs7163377	VPS13C	3.77e-06	5.42378	-0.067273	0.0145495	0.157143	0.149341	0.157578
	3523	15	101334558	A	G	rs12916087	PCSK6	2.34e-06	5.63002	-0.0535393	0.0113401	0.314164	0.302826	0.314797
	3525	16	342318	A	G	rs8047501	AXIN1	5.14e-07	6.28871	0.052603	0.0104769	0.514542	0.527188	0.513837
	3526	16	8248346	A	G	rs117361207	TMEM114	3.61e-06	5.44246	0.123978	0.0267617	0.0371292	0.0417236	0.0368731
	3527	17	2048785	C	T	rs8065878	OVCA2	5.48e-07	6.26096	-0.0562398	0.0112287	0.327188	0.31491	0.327873
	3530	17	35983724	C	G	rs41495150	CCL14,CCL15-CCL14	3.19e-07	6.49627	0.108474	0.02122	0.0610025	0.0674864	0.060641
	3576	17	43455056	T	C	rs11868915	DHX8	4.18e-07	6.37873	-0.0698713	0.0138071	0.180842	0.172096	0.181329
	3632	17	43695445	T	C	rs6503468	MEOX1	2.54e-10	9.59513	-0.0667573	0.0105553	0.472839	0.457907	0.473672
	3828	17	67356065	T	A	rs7221926	PSMD12	1.72e-06	5.76545	-0.0647511	0.0135342	0.188316	0.178663	0.188854
	3850	18	13651138	C	T	rs13081	LDLRAD4	1.76e-06	5.75417	0.0536728	0.0112309	0.313169	0.323959	0.312568
	3864	19	55251636	C	G	rs143254448	PPP6R1	3.09e-06	5.51028	-0.251803	0.0539786	0.0113056	0.00894046	0.0114375
	3870	20	41407353	C	A	rs35713773	CHD6	2.97e-06	5.52714	0.056307	0.0120499	0.246837	0.257114	0.246264
	3891	21	38966891	A	G	rs9980072	ETS2	7.95e-07	6.09972	0.0586721	0.0118851	0.732187	0.742791	0.731596
The SNP of Fracture at wrist and hand level		#chrom	pos	ref	alt	SNP	nearest_genes	pval	mlogp	beta	sebeta	af_alt	af_alt_cases	af_alt_controls
	1	1	41133825	T	C	rs61781828	SCMH1	3.85e-07	6.41422	0.160213	0.0315622	0.0442433	0.0509708	0.0440154
	8	2	86652031	T	C	rs308922	RNF103-CHMP3	2.95e-06	5.53069	-0.117381	0.0251108	0.924816	0.916857	0.925085
	10	2	150769911	T	A	rs1356738	RND3	3.47e-07	6.46024	0.0709771	0.0139275	0.384014	0.400448	0.383457
	21	4	154601044	G	A	rs139751661	FGG	4.46e-06	5.35098	-2.78938	0.60786	0.000617039	4.06e-05	0.000636562
	22	5	13536580	C	T	rs144984860	DNAH5	3.48e-06	5.45885	-0.125489	0.0270425	0.0723722	0.0643758	0.0726431
	24	6	25785646	A	T	rs77735344	SLC17A1	4.31e-07	6.36529	0.104586	0.0206912	0.114735	0.125624	0.114366
	30	7	121270692	G	A	rs35061352	CPED1	3.93e-06	5.40574	-0.0799462	0.0173227	0.195856	0.183717	0.196267
	91	8	138404033	G	A	rs34010170	FAM135B	2.95e-06	5.53087	0.116581	0.0249392	0.0747951	0.0831165	0.0745132
	137	9	1582553	T	A	rs58789619	SMARCA2	4.16e-06	5.38116	0.286527	0.0622431	0.0105209	0.0134882	0.0104204
	142	10	28354846	G	A	rs11007049	MPP7	3.58e-06	5.4465	-0.0714516	0.0154171	0.269964	0.256533	0.270419
	151	13	33741495	T	A	rs4943141	RFC3	3.57e-07	6.44702	-0.139603	0.0274246	0.0713882	0.0630347	0.0716711
	154	13	49853241	G	T	rs67660289	SPRYD7	9.56e-08	7.01933	-0.0843437	0.0158101	0.252701	0.237968	0.2532
	480	13	89246830	G	A	rs184153360	SLITRK5	3.71e-06	5.43117	0.195263	0.0421983	0.0234329	0.0281431	0.0232733
	546	15	67117572	C	T	rs35887379	SMAD3	7.7e-07	6.11335	-0.0672133	0.0135984	0.466438	0.450124	0.46699
	548	17	50168208	G	A	rs11870423	SGCA	1.97e-06	5.7062	-0.150614	0.031663	0.0522466	0.0454254	0.0524776
	565	20	52432439	T	C	rs6096950	ZFP64	7.78e-07	6.10892	-0.071152	0.014401	0.338047	0.322766	0.338564
The SNP of Fracture of lower leg, including ankle		#chrom	pos	ref	alt	SNP	nearest_genes	pval	mlogp	beta	sebeta	af_alt	af_alt_cases	af_alt_controls
	10	2	37808147	T	G	rs1367150	CDC42EP3	4.2e-08	7.37695	-0.0747256	0.0136303	0.83254	0.82158	0.833218
	25	3	60211786	T	G	rs9857010	FHIT	4.15e-06	5.38244	0.0656068	0.0142501	0.152565	0.160668	0.152064
	30	3	126276448	T	C	rs73202466	KLF15	6.54e-08	7.18443	0.0646887	0.0119719	0.24556	0.257085	0.244848
	35	4	161312578	A	T	rs11737257	FSTL5	1.88e-06	5.72497	-0.0579607	0.0121625	0.246068	0.236518	0.246659
	46	5	78831027	C	T	rs339036	ARSB	4.91e-06	5.30865	-0.0481992	0.0105504	0.427043	0.416749	0.427679
	49	5	151196194	C	T	rs183148381	CCDC69	6.17e-07	6.20966	-0.55681	0.111679	0.00310543	0.00181584	0.00318518
	61	6	126845098	G	A	rs72976788	RSPO3	1.58e-06	5.80137	-0.0980365	0.0204206	0.0730556	0.0673504	0.0734084
	184	7	37936257	C	T	rs73122880	EPDR1,SFRP4	4.14e-06	5.38341	0.0569113	0.0123601	0.220463	0.229267	0.219919
	189	7	121280773	G	A	rs12534075	CPED1	3.31e-08	7.47975	-0.058964	0.0106741	0.388813	0.375822	0.389616
	248	8	93719350	C	G	rs143508928	FAM92A1	3.69e-06	5.43269	0.188366	0.0407016	0.015084	0.0176509	0.0149252
	251	9	111511061	C	T	rs10759499	ZNF483	3.59e-06	5.44454	0.094738	0.0204457	0.0654922	0.0720329	0.0650878
	257	10	66505373	C	T	rs2456685	CTNNA3	3.83e-06	5.41687	-0.125736	0.027213	0.040235	0.0359766	0.0404984
	260	11	87146808	A	G	rs672224	TMEM135	2.03e-06	5.69207	0.0600373	0.0126389	0.205438	0.215209	0.204834
	301	11	108603600	T	A	rs12282035	EXPH5	5.22e-07	6.28231	0.880014	0.17537	0.000569562	0.00121213	0.000529825
	312	14	51387544	G	A	rs117285242	FRMD6	3.46e-07	6.46151	-0.620075	0.121661	0.00256814	0.00143857	0.002638
	323	17	43592844	T	C	rs118123769	ETV4	4.94e-06	5.30599	-0.0936656	0.0205084	0.071884	0.0663559	0.0722259
	378	19	34249837	G	C	rs56914879	KIAA0355	4.77e-06	5.32146	-0.0781641	0.0170864	0.10574	0.0991277	0.106149
	387	20	8390035	C	A	rs141789327	PLCB1	3.11e-06	5.50735	-0.59415	0.127405	0.00246719	0.00142974	0.00253135
	388	20	35313646	T	C	rs4911486	UQCC1	2.48e-06	5.60495	0.128545	0.027295	0.95941	0.963937	0.95913
	392	21	40587729	T	C	rs13046730	DSCAM	3.65e-06	5.43791	0.178941	0.0386443	0.0165896	0.0193961	0.016416
The SNP of Fracture of lumbar spine and pelvis		#chrom	pos	ref	alt	SNP	nearest_genes	pval	mlogp	beta	sebeta	af_alt	af_alt_cases	af_alt_controls
	1	1	6035139	G	A	rs1295094	KCNAB2	3.03e-06	5.51901	0.0997206	0.0213581	0.224947	0.242827	0.224643
	4	1	25790574	C	T	rs138350464	MAN1C1	7.28e-07	6.13765	0.201871	0.0407521	0.048156	0.0576652	0.047994
	11	1	43016859	C	A	rs61775691	SLC2A1	2.24e-08	7.6494	-0.431108	0.0770907	0.0193277	0.0130036	0.0194354
	14	1	84349342	C	T	rs74724093	SAMD13	1.95e-06	5.70966	-0.352117	0.0739991	0.0194154	0.0138054	0.019511
	16	1	155266454	G	C	rs75240922	CLK2	1.26e-06	5.8991	-0.258083	0.05326	0.035506	0.0276035	0.0356406
	22	1	219460834	G	A	rs78652841	ZC3H11B	1.14e-06	5.94229	0.13581	0.0279132	0.111934	0.126742	0.111682
	50	2	3735085	C	T	rs357956	DCDC2C	9.37e-07	6.02838	-0.0963145	0.0196381	0.695501	0.676791	0.69582
	57	3	44041560	T	A	rs17076354	TOPAZ1	4.92e-06	5.30807	0.154963	0.0339221	0.0719044	0.0817052	0.0717374
	60	3	69364725	C	T	rs17005685	FRMD4B	4.89e-06	5.311	-0.122465	0.0267999	0.141304	0.127271	0.141543
	63	3	192155435	T	C	rs10937534	FGF12	1.82e-06	5.73988	0.0974317	0.0204156	0.713176	0.732057	0.712854
	66	4	86802570	T	G	rs114526525	PTPN13	4.71e-07	6.32723	0.30337	0.0602179	0.0192131	0.0257785	0.0191012
	72	4	87517365	A	G	rs115150068	SPARCL1	2.54e-06	5.59535	-0.205161	0.043605	0.0523596	0.0437628	0.052506
	102	5	109304082	T	C	rs75141711	PJA2	2.41e-06	5.61845	0.19984	0.0423766	0.0438926	0.0523828	0.043748
	103	5	134491424	A	G	rs765505	JADE2	2.7e-06	5.56834	-0.0894121	0.0190552	0.389087	0.369293	0.389424
	106	6	21399088	A	G	rs2328602	CDKAL1	4.86e-06	5.31339	-0.106522	0.0233051	0.201874	0.185518	0.202153
	107	6	39167525	C	T	rs140135842	KCNK5	1.36e-06	5.86598	0.253294	0.0524357	0.0269101	0.0339542	0.0267901
	111	8	130857856	C	A	rs60665191	ADCY8	4.43e-06	5.35366	1.00204	0.218303	0.00124426	0.00265301	0.00122026
	114	9	32438692	A	T	rs12238573	ACO1	4.66e-06	5.3316	0.197121	0.0430439	0.0418722	0.0501495	0.0417312
	115	9	99925421	G	A	rs10124366	STX17	1.76e-06	5.75378	0.107381	0.0224699	0.782932	0.800122	0.78264
	118	10	117551866	C	G	rs703413	EMX2	4.09e-06	5.38838	-0.132864	0.0288408	0.121686	0.107929	0.12192
	129	12	48991896	C	T	rs10875906	DDN	1.21e-09	8.91824	-0.118073	0.0194221	0.341916	0.316098	0.342356
	132	12	116815306	G	A	rs11612320	RNFT2	3.44e-06	5.46339	0.166252	0.0358101	0.0632228	0.0736003	0.063046
	138	12	127539354	T	C	rs7965410	TMEM132C	2.2e-06	5.65724	0.0930547	0.0196568	0.33052	0.349634	0.330195
	144	15	67122573	T	G	rs4776341	SMAD3	7.21e-08	7.14194	-0.0980413	0.0182036	0.543233	0.518425	0.543656
	175	15	99856232	T	A	rs2439241	ADAMTS17	4.61e-06	5.33664	0.127188	0.0277585	0.11561	0.128056	0.115398
	176	17	12741113	A	G	rs145932914	MYOCD	3.63e-06	5.44064	-0.298223	0.0643863	0.0243844	0.0186819	0.0244816
	177	17	59500496	C	T	rs187256260	DHX40	4.2e-06	5.37699	-0.157907	0.0343176	0.0839641	0.0729539	0.0841517
	186	17	72782573	C	G	rs34350822	SLC39A11	2.84e-06	5.54724	0.147394	0.0314789	0.0835725	0.0957595	0.0833649
	197	20	10657738	A	T	rs12625256	JAG1	2.38e-06	5.62395	0.0857802	0.0181799	0.49015	0.511712	0.489782
The SNP of Fracture of foot, except ankle		#chrom	pos	ref	alt	SNP	nearest_genes	pval	mlogp	beta	sebeta	af_alt	af_alt_cases	af_alt_controls
	3	1	93192754	T	C	rs76373495	CCDC18	3.22e-06	5.49159	0.186936	0.0401494	0.0394098	0.0467143	0.039252
	11	1	155447685	T	C	rs140765052	ASH1L	8.2e-07	6.08601	0.289066	0.0586285	0.0168094	0.022089	0.0166953
	18	1	202406082	A	G	rs115392037	PPP1R12B	3.24e-06	5.48895	-0.373326	0.0802032	0.0138349	0.00977268	0.0139227
	35	4	91016821	A	G	rs41338244	CCSER1	2.15e-06	5.66792	0.285384	0.0602209	0.0159866	0.0207743	0.0158831
	39	4	139929314	T	C	rs62344955	MAML3	8.99e-07	6.0464	-0.121354	0.0247026	0.138215	0.125176	0.138497
	45	6	85167325	G	A	rs4707130	NT5E	3.74e-06	5.42709	0.0770994	0.016669	0.572333	0.59013	0.571948
	52	7	50833836	G	A	rs1548608	GRB10	2.36e-06	5.62737	0.0910269	0.0192854	0.233289	0.248493	0.23296
	53	7	108376315	G	A	rs73189217	NRCAM	4.74e-06	5.32378	0.234782	0.0513098	0.0231085	0.0287311	0.022987
	56	7	121314854	G	T	rs2707518	WNT16	8.38e-08	7.07683	-0.0929783	0.0173507	0.357194	0.336876	0.357633
	64	7	157436941	A	G	rs73509342	DNAJB6	3.94e-06	5.40437	0.120334	0.0260776	0.10458	0.115868	0.104336
	89	12	102037881	C	T	rs78524772	CCDC53	4.97e-06	5.30345	-0.151553	0.0331919	0.0725593	0.062781	0.0727706
	94	14	89436072	C	T	rs139208372	FOXN3	2.01e-06	5.69704	0.215833	0.0454144	0.0312577	0.0379738	0.0311126
	97	17	46854033	C	T	rs62071986	WNT9B	3.21e-07	6.49315	0.215648	0.0421968	0.0350017	0.0425234	0.0348392
The SNP of ADHD	CHR	SNP	BP	A1	A2	FRQ_A_38691	FRQ_U_186843	INFO	OR	SE	P
	2	rs10178956	99511774	T	G	0.403	0.406	0.99	0.95504	0.0096	1.53e-06
	19	rs10425333	1992721	C	T	0.757	0.743	0.987	1.05443	0.0111	1.79e-06
	10	rs10430636	122557599	G	A	0.683	0.689	0.996	0.95228	0.01	1.07e-06
	9	rs10739502	120536514	T	G	0.291	0.285	0.996	1.05085	0.0104	1.8e-06
	10	rs10741049	24562507	G	A	0.544	0.525	0.993	0.95542	0.0095	1.74e-06
	9	rs10746735	86728175	T	A	0.358	0.371	0.995	0.95437	0.0098	1.73e-06
	8	rs10808648	93393331	A	G	0.725	0.696	0.996	1.05253	0.0104	9.31e-07
	7	rs10950300	71618010	C	G	0.323	0.332	0.997	1.04728	0.0101	4.31e-06
	18	rs11081564	77551586	A	G	0.746	0.758	0.993	0.95161	0.0108	4.28e-06
	10	rs11255890	8784773	C	A	0.389	0.401	0.996	1.05443	0.0097	4.14e-08
	6	rs112741090	118365712	G	T	0.939	0.94	0.978	1.09505	0.019	1.85e-06
	7	rs112788138	67682046	G	T	0.907	0.9	0.997	1.07993	0.016	1.61e-06
	14	rs113602024	56347449	G	A	0.714	0.723	0.979	0.94952	0.0113	4.83e-06
	9	rs11515765	134806361	G	A	0.86	0.856	0.991	0.93885	0.0137	4.04e-06
	5	rs115607392	42368680	T	C	0.972	0.975	0.988	0.87695	0.0287	4.88e-06
	1	rs11584409	96185298	G	T	0.848	0.854	0.98	0.93473	0.0135	5.78e-07
	10	rs11592559	134124926	G	A	0.723	0.736	0.998	0.95285	0.0103	2.9e-06
	10	rs11596214	106453832	G	A	0.597	0.569	0.997	1.05422	0.0095	3.17e-08
	18	rs11661598	36164845	C	T	0.163	0.153	0.997	1.06152	0.0129	3.62e-06
	18	rs11662763	5857091	C	T	0.876	0.865	0.987	1.07455	0.0144	5.44e-07
	3	rs11929182	85543762	A	G	0.78	0.772	0.988	1.05454	0.0112	2.2e-06
	4	rs11936939	101494460	C	T	0.63	0.621	0.998	1.0454	0.0093	1.94e-06
	6	rs11962671	162136058	C	A	0.871	0.875	0.993	1.06727	0.0137	2.2e-06
	2	rs12105131	116396058	C	G	0.914	0.906	0.973	1.08242	0.0173	4.65e-06
	6	rs12215808	93851462	T	C	0.73	0.718	1	1.04949	0.0106	4.91e-06
	11	rs12277141	798865	G	C	0.32	0.348	0.99	0.95256	0.0104	2.89e-06
	12	rs12298657	24224603	C	T	0.768	0.764	0.997	1.05232	0.011	3.2e-06
	12	rs12372134	102554133	A	G	0.906	0.92	0.984	0.92441	0.0164	1.62e-06
	2	rs1239076	78836366	A	G	0.636	0.614	0.993	1.0476	0.0098	2.18e-06
	7	rs12532000	113772805	A	G	0.683	0.668	0.979	1.06003	0.0106	3.66e-08
	7	rs12535468	1839531	C	T	0.587	0.619	0.996	0.95657	0.0096	3.62e-06
	17	rs12952581	47448346	G	A	0.621	0.633	0.999	0.95686	0.0096	4.8e-06
	18	rs12962515	58120273	G	T	0.307	0.286	0.998	0.9538	0.01	2.2e-06
	3	rs13099657	136752590	G	A	0.787	0.812	0.985	0.94904	0.0113	3.85e-06
	5	rs13163845	3264389	T	C	0.846	0.845	0.976	1.07337	0.0138	3.11e-07
	5	rs13172973	171925586	G	A	0.708	0.693	0.993	1.04823	0.0103	4.86e-06
	1	rs1335762	26485291	T	C	0.586	0.58	0.992	0.95686	0.0096	4.46e-06
	4	rs1347755	118029691	A	C	0.46	0.447	0.993	1.04509	0.0095	3.18e-06
	10	rs139950543	100068066	G	A	0.984	0.987	0.963	0.82696	0.0398	1.77e-06
	9	rs1414203	11340708	G	A	0.72	0.722	0.998	0.95142	0.0103	1.26e-06
	11	rs143001834	47722571	G	A	0.945	0.94	0.995	0.90774	0.0207	2.87e-06
	2	rs1434074	80711752	T	A	0.756	0.729	0.983	1.0557	0.0112	1.43e-06
	17	rs147293039	1974835	G	A	0.962	0.969	0.968	0.88497	0.0259	2.35e-06
	20	rs1474949	21011163	A	G	0.22	0.199	0.994	1.06364	0.0112	3.3e-08
	14	rs1489869	63039708	T	C	0.418	0.42	0.991	1.04519	0.0096	4.24e-06
	2	rs1514999	104117668	G	C	0.461	0.447	1	0.9582	0.0093	4.16e-06
	1	rs1530410	108075949	G	A	0.617	0.596	0.994	1.04707	0.0097	1.91e-06
	2	rs1554266	22430795	T	C	0.536	0.54	0.991	0.95199	0.0094	1.85e-07
	9	rs1572025	100741115	T	G	0.436	0.419	0.998	1.04519	0.0094	2.44e-06
	4	rs17017439	91630043	C	T	0.671	0.692	0.998	1.04917	0.0099	1.19e-06
	2	rs1734367	10978162	A	G	0.319	0.341	0.997	0.95456	0.01	3.12e-06
	18	rs17655644	39281624	C	T	0.855	0.842	0.993	1.0694	0.0138	1.09e-06
	3	rs1829494	20428079	G	A	0.716	0.734	0.999	1.05096	0.0106	3.03e-06
	5	rs185065	87520595	C	G	0.466	0.491	0.986	0.94952	0.0095	5.12e-08
	9	rs1877453	76238174	G	C	0.896	0.891	0.995	0.92951	0.0159	4.26e-06
	1	rs1926264	69900116	T	G	0.338	0.324	1	0.95542	0.0098	3.32e-06
	14	rs1956233	29716370	T	C	0.451	0.443	0.999	1.04383	0.0093	4.02e-06
	20	rs2153168	58404566	C	T	0.837	0.815	0.981	1.06599	0.0138	3.79e-06
	6	rs2208609	70822812	A	G	0.569	0.557	1	0.95514	0.0095	1.2e-06
	4	rs228619	103569283	A	G	0.472	0.48	0.997	0.95648	0.0094	2.48e-06
	2	rs2364688	209645956	G	C	0.2	0.182	0.984	1.05622	0.012	4.8e-06
	19	rs2395	45806609	A	G	0.269	0.289	0.991	0.95142	0.0106	2.47e-06
	7	rs2402120	116457242	C	T	0.807	0.798	0.997	1.05612	0.0115	2.03e-06
	12	rs2510885	123614813	G	C	0.212	0.227	0.999	0.94961	0.0113	4.46e-06
	6	rs263152	142950733	C	T	0.69	0.681	0.998	0.95361	0.0102	3.13e-06
	2	rs2676507	173729572	G	A	0.667	0.664	0.982	1.04991	0.0101	1.33e-06
	21	rs2824182	18417976	G	A	0.504	0.479	0.998	1.04446	0.0094	3.68e-06
	21	rs2834086	34465267	C	T	0.622	0.627	1	0.95218	0.0096	3.62e-07
	21	rs2838762	46487831	A	C	0.437	0.425	0.991	1.04467	0.0096	4.76e-06
	5	rs288180	107349711	G	A	0.838	0.826	0.997	1.0629	0.013	2.77e-06
	9	rs303723	14469146	G	A	0.232	0.243	0.999	1.05317	0.0112	3.59e-06
	1	rs3120047	43764084	G	C	0.376	0.382	0.995	0.95418	0.0097	1.21e-06
	4	rs34207047	80199323	C	A	0.467	0.474	1	1.04394	0.0094	4.45e-06
	5	rs349682	143849358	C	T	0.281	0.287	1	0.95237	0.0103	2.17e-06
	1	rs35207123	197827444	A	C	0.816	0.811	0.994	0.94563	0.0119	2.58e-06
	18	rs3934832	22711970	A	C	0.534	0.522	0.993	1.05675	0.0107	2.42e-07
	15	rs419055	47676519	A	T	0.675	0.688	0.996	0.95228	0.01	9.61e-07
	16	rs4281701	61759255	A	C	0.733	0.745	0.992	0.95209	0.0108	4.98e-06
	11	rs4609618	128818792	A	C	0.368	0.347	0.994	0.95237	0.0097	4.86e-07
	1	rs4653327	38212465	A	G	0.73	0.737	0.998	1.04875	0.0104	4.49e-06
	3	rs4684905	13118489	A	G	0.593	0.593	0.994	1.04854	0.0096	7.06e-07
	12	rs4761870	51751621	T	G	0.103	0.104	0.995	0.931	0.0153	2.8e-06
	5	rs4866533	3225839	C	G	0.653	0.651	0.992	1.05211	0.0098	2.23e-07
	14	rs4906260	103231341	C	T	0.822	0.823	0.995	0.94252	0.0125	2.36e-06
	8	rs4925811	145802447	T	G	0.515	0.531	0.963	0.94365	0.0101	8.3e-09
	15	rs4966011	99204006	G	A	0.585	0.598	0.992	0.94942	0.0109	1.74e-06
	8	rs5027373	87901364	C	T	0.736	0.748	0.984	0.95085	0.0109	3.9e-06
	6	rs56068671	50597378	G	T	0.916	0.894	0.969	1.09505	0.0184	8.54e-07
	11	rs56088265	133858679	C	T	0.818	0.82	0.987	0.94016	0.0131	2.57e-06
	11	rs61894543	76232831	C	T	0.67	0.679	0.992	0.94866	0.0114	3.82e-06
	11	rs61898513	61439097	G	A	0.726	0.743	0.987	0.94999	0.0106	1.34e-06
	2	rs62178704	222872060	C	T	0.474	0.491	0.967	0.95123	0.0105	1.85e-06
	3	rs62246015	71481192	C	T	0.701	0.67	0.985	1.06258	0.0105	7.1e-09
	18	rs633289	40199690	G	A	0.72	0.715	0.994	0.95237	0.0107	4.78e-06
	18	rs6417120	50555225	C	A	0.345	0.378	0.987	0.95342	0.01	2e-06
	5	rs6451674	43110754	C	T	0.326	0.338	0.997	0.95237	0.0099	8.29e-07
	3	rs6548486	77238237	A	T	0.746	0.742	0.994	1.04991	0.0107	4.77e-06
	14	rs6571572	33375364	T	C	0.386	0.386	0.987	0.95428	0.0097	1.53e-06
	1	rs6658300	44129209	T	C	0.315	0.323	0.992	1.05665	0.0102	7.76e-08
	2	rs6738560	145634153	G	A	0.285	0.285	0.998	0.94904	0.0102	3.01e-07
	21	rs67469682	21941433	T	A	0.598	0.586	0.996	0.95523	0.0096	1.89e-06
	2	rs6747645	233571033	A	G	0.655	0.695	0.983	0.95466	0.0099	3.11e-06
	2	rs6756387	140355032	A	G	0.765	0.765	0.999	1.05075	0.0108	4.53e-06
	3	rs6785881	160153989	C	T	0.515	0.503	0.998	1.05201	0.0107	2.01e-06
	3	rs6791546	150133977	T	C	0.786	0.812	0.997	1.0539	0.0113	3.24e-06
	3	rs6793392	43325835	G	C	0.456	0.48	0.987	1.04739	0.0097	1.58e-06
	3	rs6797299	49609794	G	T	0.174	0.154	0.997	1.06247	0.0124	9.99e-07
	3	rs6809441	41494605	T	C	0.696	0.684	1	1.0558	0.0115	2.4e-06
	5	rs6878439	136940216	G	A	0.863	0.864	0.989	1.06641	0.0136	2.47e-06
	5	rs698147	3513485	A	G	0.464	0.484	0.996	1.04949	0.0094	2.86e-07
	12	rs704067	89726027	G	A	0.558	0.568	0.986	0.94601	0.0096	6.42e-09
	16	rs7202783	17992593	T	C	0.557	0.546	0.993	0.95247	0.0095	2.81e-07
	9	rs724973	121788515	C	T	0.681	0.678	0.977	1.05717	0.0121	4.44e-06
	2	rs72932731	203650410	A	G	0.873	0.868	0.992	1.0678	0.0143	4.27e-06
	1	rs72944281	84034386	C	T	0.845	0.841	1	1.06035	0.0128	4.97e-06
	6	rs73007619	133479577	A	G	0.985	0.984	0.974	0.85036	0.0352	4.1e-06
	4	rs731519	147035827	T	C	0.719	0.704	0.995	0.95266	0.0106	4.67e-06
	8	rs7459616	786553	G	C	0.562	0.557	0.999	0.95495	0.0094	8.83e-07
	12	rs7485057	48578809	T	C	0.247	0.229	0.998	1.05127	0.0108	3.79e-06
	2	rs75069390	58663530	C	T	0.987	0.985	0.968	1.22324	0.0441	4.92e-06
	2	rs7608383	156663824	A	C	0.858	0.882	0.998	0.94195	0.0129	3.24e-06
	19	rs769267	19446936	G	A	0.354	0.326	0.995	1.04624	0.0097	3.24e-06
	5	rs77200921	103694795	T	C	0.634	0.649	0.99	0.95466	0.0098	2.04e-06
	4	rs77854845	112371633	T	C	0.874	0.871	0.974	1.07788	0.0147	3.68e-07
	7	rs7803385	11501136	C	T	0.93	0.929	0.997	0.91256	0.0198	3.92e-06
	9	rs7865072	2195846	G	A	0.272	0.259	0.986	0.94847	0.0106	6.11e-07
	10	rs7912400	102002678	G	A	0.957	0.961	1	0.88232	0.0268	2.95e-06
	19	rs79125067	34336410	G	A	0.936	0.94	0.97	0.90683	0.019	2.5e-07
	14	rs79965177	98494560	T	G	0.794	0.787	0.979	0.94441	0.0122	2.76e-06
	17	rs887069	65062629	T	G	0.666	0.661	0.997	0.95428	0.0099	2.15e-06
	6	rs9385286	98594481	T	C	0.558	0.545	0.999	1.04446	0.0094	3.48e-06
	13	rs9571013	64303507	C	T	0.981	0.98	0.994	1.16672	0.033	3.04e-06
	13	rs9600588	76473903	A	G	0.58	0.58	1	1.04425	0.0094	3.95e-06
	11	rs9787909	28375949	A	C	0.823	0.825	0.987	1.06247	0.0123	8.29e-07
	3	rs9809370	30552292	G	C	0.643	0.626	0.99	1.04802	0.0101	3.68e-06
	3	rs9842435	117517339	A	G	0.133	0.13	0.999	0.94035	0.0134	4.33e-06
	16	rs9941176	963843	A	G	0.814	0.815	0.978	0.93445	0.0147	4.16e-06
	8	rs9987376	93190014	T	G	0.443	0.431	0.998	1.04467	0.0094	3.66e-06
The SNP of ASD	SNP	V1	CHR	BP	A1	A2	INFO	OR	SE	P
	rs112635299	970	14	94838142	T	G	0.971	1.24732	0.0432	3.04e-07
	rs11787216	763	8	142615222	T	C	0.959	0.93314	0.0147	2.59e-06
	rs118058985	759	15	93941693	T	C	0.914	1.14912	0.0302	4.27e-06
	rs12203328	875	6	23767038	C	G	1	1.07219	0.0153	4.92e-06
	rs12547493	1242	8	8661534	T	C	1	1.06535	0.0138	4.68e-06
	rs138442088	1193	19	36825226	T	C	0.866	1.27049	0.0504	2.03e-06
	rs144646178	807	8	60376749	A	G	0.784	1.14912	0.0304	4.89e-06
	rs144911765	1005	21	37255329	T	C	0.953	0.82688	0.0403	2.36e-06
	rs1459780	1126	5	113797544	C	G	0.996	1.06695	0.0141	4.41e-06
	rs16879023	1137	6	16753147	A	G	0.98	0.90865	0.0201	1.77e-06
	rs1854317	1008	1	193491246	T	C	0.987	0.93725	0.0142	4.78e-06
	rs2317081	1113	1	104789431	A	G	0.99	0.93819	0.0139	4.61e-06
	rs2403326	924	5	103791044	A	G	0.99	0.93772	0.0139	3.49e-06
	rs28729902	918	9	76179384	A	G	0.977	0.91952	0.0178	2.35e-06
	rs292441	1189	18	55872558	A	G	0.965	0.93007	0.0149	1.12e-06
	rs45595836	1128	10	16691399	T	C	0.969	1.14912	0.0272	3.13e-07
	rs4713834	1129	6	11729460	C	G	0.991	0.93463	0.0139	1.23e-06
	rs4750990	855	10	130488026	T	C	0.997	0.93417	0.0141	1.37e-06
	rs4916723	1139	5	87854395	A	C	0.964	0.93491	0.0141	1.92e-06
	rs6047255	687	20	21095936	A	G	0.975	1.07165	0.0143	1.24e-06
	rs6079536	846	20	14696882	A	C	0.983	0.93754	0.014	4.01e-06
	rs61789460	1230	1	99074549	T	C	0.973	0.92997	0.0156	3e-06
	rs61935565	774	12	73188640	T	G	0.95	1.08698	0.018	3.52e-06
	rs6774533	1251	3	62471086	T	C	0.907	1.07961	0.0157	1.08e-06
	rs686375	1002	11	102733234	T	C	0.992	1.17269	0.0347	4.41e-06
	rs72560713	800	6	135031797	A	G	0.997	0.93529	0.0144	3.24e-06
	rs740883	892	6	29575405	A	T	0.994	0.89253	0.0238	1.69e-06
	rs77691144	856	13	66970212	T	C	0.945	0.81269	0.0435	1.91e-06
	rs7795523	1143	7	71644077	T	C	0.985	1.06897	0.0146	4.8e-06
	rs78653484	809	1	147183927	T	C	0.96	0.83837	0.0385	4.68e-06
	rs78827416	766	10	72749037	A	G	0.83	1.1394	0.0266	9e-07
	rs79940520	1255	3	191838169	A	G	0.881	0.90901	0.0207	4.26e-06
	rs868104	365	8	131469692	T	C	0.917	1.07251	0.0153	4.67e-06
	rs9401593	985	6	98549801	A	C	0.998	0.93772	0.0138	3.44e-06
The SNP of TS	SNP	CHR	BP	A1	A2	INFO	OR	SE	P
	rs117648881	8	113581898	A	G	0.7663	0.592621	0.1064	8.79e-07
	rs117780640	8	98320930	C	G	0.7874	1.23208	0.0441	2.18e-06
	rs12459560	19	52318380	T	G	0.9795	1.19423	0.036	8.24e-07
	rs12468708	2	58887039	A	C	0.9926	1.12829	0.0262	4.05e-06
	rs13336869	16	62435812	A	G	0.9577	1.62857	0.1061	4.33e-06
	rs148879093	12	96514618	A	G	0.6346	2.3455	0.1835	3.37e-06
	rs150975336	19	9106157	C	G	0.6589	0.615944	0.1028	2.42e-06
	rs1865896	2	223333942	A	G	0.9936	0.885591	0.0263	3.77e-06
	rs2058799	12	16743217	A	G	1.0086	0.882938	0.0267	3.25e-06
	rs2504225	13	28593208	A	G	0.9767	1.14191	0.0269	8.2e-07
	rs2788499	7	158593257	A	T	0.9262	1.5014	0.0874	3.35e-06
	rs35846931	8	12538356	C	G	0.6975	2.26392	0.1773	4.05e-06
	rs4047771	4	178470898	A	C	0.8878	1.15085	0.0299	2.66e-06
	rs4430756	16	76993424	T	C	1.0089	1.19626	0.0385	3.19e-06
	rs4886520	15	74016622	T	C	0.9991	0.8863	0.0261	3.87e-06
	rs6670211	1	29576784	A	C	0.9993	0.88135	0.0262	1.43e-06
	rs6973165	7	10349260	A	G	1.0029	0.883822	0.0266	3.48e-06
	rs72734943	9	77830156	A	G	0.7586	2.04644	0.1557	4.26e-06
	rs73205493	4	2460571	T	C	0.8851	1.16195	0.0314	1.79e-06
	rs77313409	16	50437451	A	C	0.7818	1.54759	0.0927	2.5e-06
	rs9349002	6	36619351	A	T	0.9911	1.19196	0.038	3.8e-06
	rs9482120	6	98392667	A	C	0.9964	1.13236	0.0266	2.93e-06
The SNP of Low Intelligence	SNP	UNIQUE_ID	CHR	POS	A1	A2	EAF_HRC	Zscore	stdBeta	SE	P
	rs884308	1:3277746	1	3277746	t	c	0.440468	4.834	0.0136448	0.00282266	1.34e-06
	rs845218	1:7433862	1	7433862	t	c	0.097505	-4.585	-0.0211303	0.00460857	4.54e-06
	rs112660177	1:20796219	1	20796219	t	g	0.917416	-4.6	-0.0229913	0.00499811	4.23e-06
	rs3768571	1:22354327	1	22354327	t	c	0.822528	-5.045	-0.018162	0.00359999	4.54e-07
	rs188216647	1:26990627	1	26990627	a	c	0.979689	-4.824	-0.0492548	0.0102104	1.41e-06
	rs56166118	1:29238539	1	29238539	a	c	0.898814	4.874	0.0222285	0.00456063	1.09e-06
	rs945213	1:32047632	1	32047632	t	g	0.645981	5.45	0.0160284	0.00294099	5.03e-08
	rs4233210	1:37857462	1	37857462	t	c	0.717955	-5.016	-0.0155534	0.00310076	5.27e-07
	rs12035012	1:41750648	1	41750648	a	c	0.217016	-8.149	-0.0269917	0.00331228	3.68e-16
	rs12076635	1:44026656	1	44026656	c	g	0.762473	5.125	0.0165608	0.00323137	2.98e-07
	rs10443249	1:59528557	1	59528557	a	g	0.537358	-5.553	-0.0151997	0.00273721	2.81e-08
	rs1826355	1:69171631	1	69171631	a	g	0.896073	-5.615	-0.025289	0.00450383	1.96e-08
	rs2050065	1:71510419	1	71510419	t	g	0.801371	-4.616	-0.0157725	0.00341692	3.91e-06
	rs12134405	1:72932974	1	72932974	t	g	0.941223	4.771	0.0283069	0.00593312	1.83e-06
	rs116311473	1:83904321	1	83904321	t	c	0.0200031	4.757	0.0489395	0.0102879	1.96e-06
	rs12410027	1:88704674	1	88704674	a	t	0.936218	-4.86	-0.0283962	0.00584284	1.17e-06
	rs34220649	1:89370713	1	89370713	a	g	0.647336	4.591	0.0132739	0.00289129	4.42e-06
	rs2700338	1:96154744	1	96154744	t	c	0.79518	-4.916	-0.0166393	0.00338471	8.85e-07
	rs12143740	1:103410063	1	103410063	a	g	0.812812	-4.71	-0.0165106	0.00350544	2.48e-06
	rs7515901	1:109839896	1	109839896	t	c	0.163751	5.359	0.0201675	0.00376329	8.36e-08
	rs400076	1:114745078	1	114745078	a	t	0.244718	-4.972	-0.0161144	0.00324103	6.62e-07
	rs10752613	1:153760104	1	153760104	a	t	0.296489	-4.937	-0.0149213	0.00302234	7.95e-07
	rs35041900	1:171451621	1	171451621	t	c	0.0920696	-5.304	-0.0252819	0.00476658	1.14e-07
	rs6674364	1:171728781	1	171728781	t	c	0.185279	4.885	0.0171827	0.00351745	1.03e-06
	rs4442420	1:174168805	1	174168805	t	g	0.404188	5.221	0.0145093	0.00277904	1.78e-07
	rs7511748	1:181545037	1	181545037	t	g	0.583308	-4.72	-0.0130571	0.00276633	2.36e-06
	rs1890660	1:193036952	1	193036952	a	g	0.707576	4.714	0.0142116	0.00301477	2.43e-06
	rs2678210	1:201787940	1	201787940	t	c	0.714044	6.167	0.0187864	0.00304628	6.97e-10
	rs34883952	1:207740868	1	207740868	a	t	0.726763	-4.582	-0.0141733	0.00309325	4.61e-06
	rs11119017	1:208408890	1	208408890	a	g	0.573822	-5.166	-0.0144115	0.00278968	2.4e-07
	rs7543361	1:216829853	1	216829853	t	c	0.822667	5.415	0.0193232	0.00356847	6.14e-08
	rs12992936	2:6370405	2	6370405	t	c	0.897536	4.567	0.0205266	0.00449454	4.95e-06
	rs10221761	2:7262081	2	7262081	t	c	0.374176	-4.606	-0.0129993	0.00282226	4.12e-06
	rs6431889	2:7716514	2	7716514	t	g	0.496381	4.955	0.0135706	0.00273877	7.25e-07
	rs6705659	2:28450155	2	28450155	t	c	0.0113335	4.653	0.0638782	0.0137284	3.27e-06
	rs11127206	2:29431807	2	29431807	t	c	0.681075	-4.901	-0.0144731	0.00295309	9.52e-07
	rs387780	2:32502495	2	32502495	t	c	0.337542	-5.007	-0.0144659	0.00288913	5.52e-07
	rs1372162	2:41396268	2	41396268	t	c	0.373067	-4.655	-0.013238	0.00284382	3.25e-06
	rs114188747	2:44992863	2	44992863	t	g	0.0515861	5.193	0.0330545	0.0063652	2.06e-07
	rs35650250	2:51113044	2	51113044	a	t	0.601725	-5.237	-0.0148113	0.0028282	1.63e-07
	rs7603702	2:56825688	2	56825688	t	g	0.35137	4.665	0.0134119	0.002875	3.08e-06
	rs10496077	2:57943044	2	57943044	t	c	0.914367	4.797	0.0234454	0.00488752	1.61e-06
	rs2244030	2:60612238	2	60612238	a	g	0.55502	-4.722	-0.0129849	0.00274988	2.33e-06
	rs6722981	2:63916722	2	63916722	t	c	0.347952	4.813	0.0138612	0.00287994	1.49e-06
	rs55778827	2:71403084	2	71403084	t	c	0.39207	5.554	0.0156278	0.0028138	2.8e-08
	rs60195712	2:73384632	2	73384632	t	c	0.724792	5.117	0.0157776	0.00308336	3.11e-07
	rs11689409	2:80179111	2	80179111	t	c	0.354789	4.6	0.0131059	0.00284912	4.22e-06
	rs7560758	2:82382462	2	82382462	a	g	0.476655	-5.329	-0.0145829	0.00273651	9.88e-08
	rs7598797	2:84418518	2	84418518	a	c	0.754158	4.791	0.0151929	0.00317114	1.66e-06
	rs55779933	2:100289102	2	100289102	t	c	0.0317216	4.724	0.0384237	0.00813372	2.31e-06
	rs2139405	2:101242416	2	101242416	t	g	0.655759	5.163	0.0149273	0.0028912	2.43e-07
	rs6708223	2:117235743	2	117235743	a	g	0.475408	-4.723	-0.0130433	0.00276165	2.33e-06
	rs77920886	2:118722458	2	118722458	t	c	0.0800277	4.812	0.0243907	0.00506873	1.49e-06
	rs17654195	2:137409714	2	137409714	a	c	0.252433	4.852	0.0152752	0.00314823	1.22e-06
	rs35085767	2:142556806	2	142556806	t	c	0.401509	-5.145	-0.0143945	0.00279776	2.68e-07
	rs4662327	2:144159751	2	144159751	a	g	0.351725	6.706	0.0191451	0.00285492	2e-11
	rs67654519	2:155477258	2	155477258	t	c	0.492285	-4.593	-0.0126486	0.00275388	4.37e-06
	rs72906020	2:156898620	2	156898620	a	g	0.149461	-4.64	-0.0179843	0.00387593	3.49e-06
	rs17251686	2:157340175	2	157340175	a	t	0.3004	-5.192	-0.0155263	0.00299042	2.08e-07
	rs7419274	2:161385291	2	161385291	t	c	0.219695	-5.074	-0.0169576	0.00334206	3.9e-07
	rs80146716	2:161750303	2	161750303	a	g	0.936942	-4.732	-0.0268721	0.00567881	2.23e-06
	rs1946311	2:163829243	2	163829243	a	g	0.707453	5.595	0.0169832	0.00303542	2.2e-08
	rs10180814	2:166515720	2	166515720	a	g	0.691053	-4.81	-0.0141969	0.00295155	1.51e-06
	rs35771468	2:174187007	2	174187007	a	t	0.173345	4.656	0.0171332	0.0036798	3.22e-06
	rs62180970	2:180941171	2	180941171	a	g	0.832368	4.641	0.0170813	0.00368052	3.46e-06
	rs62200004	2:186127953	2	186127953	a	c	0.619079	-4.638	-0.0130951	0.00282343	3.51e-06
	rs144930737	2:198505468	2	198505468	t	c	0.355744	-4.623	-0.013333	0.00288406	3.78e-06
	rs10210512	2:199489760	2	199489760	t	g	0.560564	5.102	0.0140143	0.00274682	3.36e-07
	rs13014796	2:200321050	2	200321050	a	g	0.165722	-5.215	-0.0196016	0.00375869	1.84e-07
	rs149586859	2:207213238	2	207213238	a	c	0.986926	-4.749	-0.0609719	0.0128389	2.05e-06
	rs10497891	2:208874208	2	208874208	a	g	0.712704	-4.675	-0.01411	0.00301817	2.94e-06
	rs13010892	2:212607429	2	212607429	t	g	0.499846	-4.653	-0.012703	0.00273007	3.27e-06
	rs3731909	2:220379560	2	220379560	c	g	0.383862	4.797	0.0135796	0.00283084	1.61e-06
	rs5001718	2:226259495	2	226259495	t	c	0.273468	4.628	0.014298	0.00308945	3.69e-06
	rs1710827	2:236668720	2	236668720	a	g	0.278365	-4.756	-0.0145991	0.00306963	1.98e-06
	rs9827208	3:7908121	3	7908121	a	g	0.679905	4.856	0.01421	0.00292627	1.2e-06
	rs2442824	3:9398637	3	9398637	a	g	0.75733	-4.574	-0.0147093	0.00321584	4.79e-06
	rs7645903	3:12463826	3	12463826	a	t	0.825454	-4.691	-0.0168897	0.00360045	2.71e-06
	rs10865790	3:23839205	3	23839205	a	t	0.708223	5.844	0.0176306	0.00301687	5.11e-09
	rs17033147	3:35453777	3	35453777	t	c	0.77587	-4.699	-0.015531	0.00330517	2.61e-06
	rs56084453	3:44762830	3	44762830	a	g	0.788497	-4.614	-0.0155705	0.00337461	3.95e-06
	rs11710798	3:48570686	3	48570686	a	c	0.893779	-5.908	-0.0266761	0.00451525	3.46e-09
	rs9812936	3:50043654	3	50043654	t	c	0.577194	7.366	0.0204733	0.00277943	1.76e-13
	rs13319916	3:54238058	3	54238058	a	g	0.633308	5.491	0.0157755	0.00287298	4e-08
	rs704444	3:64880377	3	64880377	a	g	0.520989	-4.675	-0.0128822	0.00275555	2.94e-06
	rs4396899	3:69780555	3	69780555	a	c	0.0755467	-4.593	-0.0240531	0.0052369	4.37e-06
	rs55716899	3:71498561	3	71498561	t	c	0.591392	-6.119	-0.017119	0.00279768	9.43e-10
	rs9309884	3:82031499	3	82031499	a	g	0.422806	4.707	0.0130687	0.00277643	2.51e-06
	rs1146748	3:84902946	3	84902946	a	g	0.0352017	-4.689	-0.0349565	0.00745499	2.74e-06
	rs9868782	3:89384121	3	89384121	a	g	0.255497	-4.566	-0.0143534	0.00314353	4.97e-06
	rs9848217	3:107083770	3	107083770	a	c	0.721066	-4.797	-0.0145838	0.0030402	1.61e-06
	rs35672602	3:108065574	3	108065574	t	c	0.761595	-4.754	-0.0152931	0.00321689	1.99e-06
	rs2037363	3:118248695	3	118248695	a	g	0.35716	4.675	0.0133071	0.00284643	2.93e-06
	rs2332742	3:123834557	3	123834557	a	g	0.654158	4.581	0.0132194	0.00288569	4.64e-06
	rs2076725	3:125122081	3	125122081	a	g	0.674376	-4.783	-0.0139671	0.00292015	1.73e-06
	rs9852406	3:135625498	3	135625498	t	c	0.230705	-5.208	-0.0168653	0.00323834	1.91e-07
	rs3732840	3:138008140	3	138008140	t	g	0.297028	4.82	0.0144656	0.00300116	1.44e-06
	rs6791621	3:139696209	3	139696209	a	g	0.284062	4.673	0.0143623	0.00307346	2.97e-06
	rs35494336	3:150069726	3	150069726	a	g	0.539329	4.683	0.0130197	0.0027802	2.82e-06
	rs12629510	3:164391365	3	164391365	t	c	0.976147	4.609	0.0440717	0.00956209	4.05e-06
	rs360417	3:171286004	3	171286004	t	c	0.554173	4.583	0.0125667	0.00274202	4.58e-06
	rs74826094	3:177646493	3	177646493	c	g	0.963397	-4.584	-0.0339195	0.00739953	4.56e-06
	rs79829450	3:184469513	3	184469513	a	t	0.949892	4.621	0.029239	0.00632743	3.82e-06
	rs111770664	3:196046921	3	196046921	a	g	0.129273	-4.616	-0.0189925	0.00411448	3.92e-06
	rs12646225	4:696848	4	696848	t	c	0.119864	5.961	0.0251275	0.00421532	2.51e-09
	rs35424748	4:2669054	4	2669054	t	c	0.588235	4.91	0.0137163	0.00279354	9.1e-07
	rs28441463	4:10289577	4	10289577	t	c	0.781321	-4.588	-0.0152223	0.00331785	4.47e-06
	rs11735492	4:10957804	4	10957804	a	c	0.650508	4.719	0.013666	0.00289595	2.37e-06
	rs13143740	4:17275861	4	17275861	t	c	0.44652	4.824	0.0133946	0.00277665	1.4e-06
	rs73216832	4:30459034	4	30459034	a	c	0.225269	4.693	0.0155101	0.00330494	2.69e-06
	rs13353632	4:32644164	4	32644164	t	c	0.151386	4.568	0.01749	0.00382882	4.93e-06
	rs4695187	4:47003829	4	47003829	t	g	0.391546	4.842	0.0136235	0.00281361	1.28e-06
	rs2237014	4:55584433	4	55584433	a	g	0.873961	-4.94	-0.020533	0.00415649	7.8e-07
	rs2002153	4:57745811	4	57745811	a	g	0.326517	-4.575	-0.0134153	0.00293231	4.76e-06
	rs28802729	4:65790020	4	65790020	a	g	0.733138	-4.613	-0.0143697	0.00311505	3.98e-06
	rs35631117	4:67804304	4	67804304	t	g	0.521974	4.815	0.0132691	0.00275578	1.47e-06
	rs114640136	4:87198420	4	87198420	a	t	0.983523	5.347	0.0605995	0.0113334	8.93e-08
	rs12503522	4:94543233	4	94543233	t	c	0.280875	-5.684	-0.0172937	0.00304253	1.31e-08
	rs11722374	4:98014720	4	98014720	a	g	0.328103	4.66	0.0136439	0.00292787	3.17e-06
	rs13105682	4:102702364	4	102702364	t	g	0.95482	7.421	0.0508475	0.00685184	1.16e-13
	rs1994376	4:113443282	4	113443282	t	c	0.484016	-4.647	-0.0126825	0.00272919	3.36e-06
	rs28649868	4:137484428	4	137484428	t	c	0.708716	4.627	0.0140455	0.00303555	3.72e-06
	rs795989	4:140729346	4	140729346	a	g	0.657946	-4.626	-0.0135019	0.00291869	3.73e-06
	rs115369951	4:147708800	4	147708800	t	c	0.0451186	4.765	0.0319757	0.00671053	1.89e-06
	rs4455397	4:152256290	4	152256290	t	c	0.454881	5.722	0.0156803	0.00274035	1.05e-08
	rs16999615	4:166159190	4	166159190	t	c	0.404589	-4.585	-0.0129415	0.00282258	4.54e-06
	rs2309895	4:184783210	4	184783210	t	g	0.445365	4.565	0.0126315	0.00276704	4.99e-06
	rs112684838	4:187715914	4	187715914	c	g	0.0440407	-4.979	-0.0336727	0.00676295	6.4e-07
	rs11948030	5:7493177	5	7493177	t	c	0.793548	4.622	0.0155863	0.0033722	3.8e-06
	rs75973558	5:26880925	5	26880925	a	g	0.884555	5.741	0.0256356	0.00446536	9.42e-09
	rs10040305	5:30658147	5	30658147	t	c	0.253311	4.778	0.0149748	0.00313412	1.77e-06
	rs32507	5:55570079	5	55570079	a	g	0.696843	-4.712	-0.0140561	0.00298303	2.46e-06
	rs71628002	5:59575754	5	59575754	a	g	0.120588	-4.592	-0.0193416	0.00421201	4.38e-06
	rs346434	5:62606583	5	62606583	a	g	0.283277	-4.795	-0.0146181	0.00304861	1.63e-06
	rs1560160	5:66473137	5	66473137	t	g	0.391654	-4.822	-0.0135644	0.00281303	1.42e-06
	rs658912	5:81612479	5	81612479	a	g	0.360379	-4.952	-0.0141811	0.00286372	7.33e-07
	rs7721099	5:87936379	5	87936379	t	c	0.852864	-5.411	-0.0208245	0.00384854	6.26e-08
	rs190438	5:88026902	5	88026902	t	c	0.699245	-5.084	-0.0151188	0.0029738	3.7e-07
	rs10068046	5:89252602	5	89252602	a	g	0.814506	-5.84	-0.0205681	0.00352193	5.22e-09
	rs12521348	5:92578270	5	92578270	a	t	0.826702	5.074	0.0183944	0.00362523	3.89e-07
	rs75254393	5:102114119	5	102114119	a	g	0.965522	-4.585	-0.0358629	0.00782179	4.53e-06
	rs75432112	5:102586407	5	102586407	a	g	0.0362026	5.419	0.0409882	0.00756379	5.99e-08
	rs7708343	5:107205182	5	107205182	a	g	0.126748	-4.668	-0.0191812	0.00410908	3.04e-06
	rs10035549	5:113054539	5	113054539	t	c	0.700785	4.788	0.0142446	0.00297505	1.69e-06
	rs619754	5:113864857	5	113864857	t	c	0.700123	5.287	0.0157814	0.00298494	1.24e-07
	rs112264141	5:119270207	5	119270207	c	g	0.978349	-4.688	-0.0467677	0.00997604	2.76e-06
	rs79790188	5:124336420	5	124336420	c	g	0.185802	-4.953	-0.0175036	0.00353394	7.31e-07
	rs269779	5:139468267	5	139468267	a	g	0.34421	4.662	0.0135618	0.00290901	3.13e-06
	rs349131	5:141064326	5	141064326	t	c	0.89401	4.568	0.0207133	0.00453443	4.93e-06
	rs78924036	5:154149065	5	154149065	a	g	0.0268402	-4.808	-0.0416414	0.00866085	1.52e-06
	rs7719164	5:163775141	5	163775141	a	g	0.933693	4.605	0.0256502	0.00557008	4.12e-06
	rs10037937	5:165366703	5	165366703	a	c	0.245288	4.665	0.0148769	0.00318904	3.09e-06
	rs72816039	5:166075410	5	166075410	t	c	0.0864798	4.603	0.0225111	0.00489053	4.16e-06
	rs6555743	5:166823638	5	166823638	a	c	0.465861	4.661	0.0128607	0.00275922	3.15e-06
	rs2731670	5:176848019	5	176848019	a	c	0.463474	5.775	0.016084	0.00278511	7.67e-09
	rs9503598	6:3446263	6	3446263	a	g	0.430736	6.062	0.0169843	0.00280176	1.35e-09
	rs6922323	6:11470694	6	11470694	t	c	0.277764	6.005	0.0185156	0.00308337	1.92e-09
	rs9296853	6:13893945	6	13893945	a	t	0.356468	-4.73	-0.0135375	0.00286204	2.24e-06
	rs3939148	6:21946343	6	21946343	t	c	0.795642	4.829	0.0165665	0.00343064	1.37e-06
	rs13191535	6:24180812	6	24180812	a	g	0.584848	4.78	0.0135141	0.00282721	1.75e-06
	rs7749823	6:26158079	6	26158079	a	c	0.889837	-4.623	-0.0201597	0.00436075	3.78e-06
	rs3106189	6:33282002	6	33282002	t	c	0.512658	-4.816	-0.0132004	0.00274094	1.47e-06
	rs78652437	6:43205361	6	43205361	a	t	0.0718971	4.611	0.0246051	0.00533617	4.02e-06
	rs2131279	6:50343147	6	50343147	t	g	0.0998306	4.896	0.0225884	0.00461363	9.79e-07
	rs116379916	6:68140492	6	68140492	t	g	0.0347398	4.61	0.035009	0.00759415	4.02e-06
	rs2748959	6:76486584	6	76486584	t	g	0.637204	4.621	0.013194	0.00285522	3.81e-06
	rs13212041	6:78171124	6	78171124	t	c	0.799707	4.819	0.0164406	0.00341163	1.44e-06
	rs1537834	6:94500169	6	94500169	t	g	0.329797	4.645	0.0135387	0.00291469	3.4e-06
	rs390045	6:95017582	6	95017582	t	c	0.817077	-4.867	-0.0172295	0.00354007	1.13e-06
	rs77418166	6:98204498	6	98204498	t	c	0.0922544	5.721	0.0282436	0.00493684	1.06e-08
	rs17058818	6:99235230	6	99235230	a	g	0.593348	-4.589	-0.0128768	0.00280602	4.45e-06
	rs1575676	6:108861264	6	108861264	t	c	0.397536	-9.434	-0.0263247	0.00279041	3.96e-21
	rs9398320	6:112971395	6	112971395	t	g	0.683123	4.569	0.0134049	0.00293387	4.9e-06
	rs79445585	6:114679619	6	114679619	a	c	0.928288	4.642	0.0248537	0.00535409	3.45e-06
	rs9491213	6:125020730	6	125020730	a	c	0.62085	4.589	0.0130045	0.00283384	4.46e-06
	rs7761910	6:155553832	6	155553832	t	c	0.315599	-4.856	-0.0143606	0.0029573	1.2e-06
	rs6927409	6:157108163	6	157108163	t	c	0.607468	4.707	0.0131978	0.00280387	2.52e-06
	rs56056769	7:5359916	7	5359916	t	c	0.0909763	-4.798	-0.0231769	0.00483053	1.6e-06
	rs7782328	7:5807959	7	5807959	a	g	0.232122	4.729	0.0156649	0.00331251	2.26e-06
	rs2883598	7:11907220	7	11907220	a	g	0.336156	4.687	0.013688	0.00292042	2.77e-06
	rs2282891	7:21495724	7	21495724	a	g	0.296474	4.759	0.0143691	0.00301936	1.95e-06
	rs12673457	7:24154785	7	24154785	t	g	0.501555	4.717	0.0129892	0.0027537	2.4e-06
	rs34765437	7:38742816	7	38742816	a	g	0.887974	4.761	0.0207803	0.00436469	1.92e-06
	rs952623	7:39037916	7	39037916	c	g	0.321682	-4.866	-0.0143	0.00293876	1.14e-06
	rs799443	7:44769013	7	44769013	a	t	0.671127	-6.225	-0.0183042	0.00294043	4.83e-10
	rs1569266	7:54724043	7	54724043	c	g	0.705805	-4.617	-0.0138694	0.00300398	3.89e-06
	rs6967531	7:68791969	7	68791969	t	c	0.164367	-5.278	-0.0197789	0.00374742	1.31e-07
	rs2158679	7:70085122	7	70085122	t	c	0.13223	-4.611	-0.0185668	0.00402663	4e-06
	rs34173611	7:71507999	7	71507999	a	c	0.740283	4.645	0.0146371	0.00315116	3.4e-06
	rs146312	7:86249396	7	86249396	t	g	0.339806	-4.842	-0.0141398	0.00292024	1.29e-06
	rs10256805	7:104556251	7	104556251	a	c	0.437804	-5.112	-0.0143742	0.00281186	3.19e-07
	rs4140832	7:110028305	7	110028305	a	g	0.411595	-5.268	-0.0148649	0.00282173	1.38e-07
	rs34478917	7:115725211	7	115725211	a	g	0.283492	4.855	0.0149612	0.00308162	1.2e-06
	rs73228911	7:126446499	7	126446499	a	g	0.187219	4.712	0.0166688	0.00353753	2.45e-06
	rs4731347	7:126943420	7	126943420	t	c	0.829104	-4.578	-0.0165977	0.00362554	4.69e-06
	rs6958689	7:128373609	7	128373609	a	g	0.760764	-5.153	-0.0167758	0.00325555	2.57e-07
	rs6467482	7:132918345	7	132918345	a	c	0.454774	-6.03	-0.0169072	0.00280385	1.64e-09
	rs1014095	7:148463860	7	148463860	t	c	0.260425	4.652	0.0144788	0.00311239	3.29e-06
	rs3735319	7:149152770	7	149152770	a	g	0.433893	-5.046	-0.0140253	0.00277949	4.52e-07
	rs62473044	7:154729944	7	154729944	a	c	0.673268	4.913	0.0143749	0.00292589	8.96e-07
	rs13250137	8:13948496	8	13948496	t	c	0.444595	5.432	0.0153414	0.00282426	5.57e-08
	rs2543617	8:30837144	8	30837144	c	g	0.363459	-4.966	-0.0141816	0.00285574	6.84e-07
	rs77894937	8:33564962	8	33564962	t	c	0.0637512	-4.998	-0.0282872	0.00565971	5.81e-07
	rs6651277	8:66156258	8	66156258	t	g	0.959948	-5.014	-0.0354234	0.0070649	5.34e-07
	rs111973009	8:66475490	8	66475490	t	c	0.612211	4.89	0.0137569	0.00281327	1.01e-06
	rs13259522	8:71351952	8	71351952	t	c	0.169433	4.606	0.0168518	0.00365867	4.11e-06
	rs2922763	8:76573711	8	76573711	t	g	0.729674	-5.007	-0.0153602	0.00306775	5.53e-07
	rs7822586	8:84322036	8	84322036	t	c	0.654404	4.732	0.0135789	0.00286959	2.22e-06
	rs35118261	8:85227964	8	85227964	t	c	0.301509	-4.922	-0.0149586	0.00303913	8.55e-07
	rs7012347	8:93116149	8	93116149	t	c	0.220788	-7.056	-0.0233188	0.00330482	1.71e-12
	rs2111490	8:104561723	8	104561723	a	g	0.464706	5.627	0.0154909	0.00275296	1.83e-08
	rs2357836	8:115903323	8	115903323	t	c	0.800893	-4.616	-0.0157786	0.00341823	3.92e-06
	rs17430126	8:118835344	8	118835344	a	g	0.660102	-5.134	-0.0147733	0.00287755	2.84e-07
	rs11994438	8:141652408	8	141652408	a	g	0.693717	-4.648	-0.013828	0.00297505	3.35e-06
	rs13277219	8:143073945	8	143073945	a	g	0.562704	4.833	0.0135673	0.00280722	1.35e-06
	rs10098073	8:143309504	8	143309504	a	c	0.457853	-5.599	-0.015489	0.00276639	2.16e-08
	rs2291133	8:145692762	8	145692762	t	g	0.392455	5.078	0.014392	0.00283419	3.82e-07
	rs619211	9:3960181	9	3960181	t	g	0.309039	-4.841	-0.0145704	0.00300978	1.29e-06
	rs10974406	9:4237041	9	4237041	t	c	0.668371	-4.717	-0.0139162	0.00295022	2.39e-06
	rs960658	9:7071059	9	7071059	a	g	0.371928	4.692	0.0133291	0.00284082	2.7e-06
	rs17780168	9:23342211	9	23342211	t	c	0.871789	5.725	0.0234321	0.00409295	1.04e-08
	rs702220	9:23804284	9	23804284	t	c	0.358854	-6.876	-0.0197187	0.00286775	6.14e-12
	rs927890	9:26579586	9	26579586	t	g	0.156406	4.657	0.017617	0.00378291	3.21e-06
	rs1757961	9:72068932	9	72068932	t	c	0.528257	4.701	0.0128809	0.00274004	2.59e-06
	rs10117028	9:80717766	9	80717766	t	c	0.652556	-4.698	-0.0137058	0.00291737	2.63e-06
	rs2480495	9:92150494	9	92150494	a	g	0.363212	4.65	0.0132823	0.00285641	3.33e-06
	rs10821130	9:96223572	9	96223572	t	c	0.319048	4.852	0.0141718	0.00292082	1.22e-06
	rs1648636	9:102088671	9	102088671	c	g	0.695411	-4.673	-0.0138477	0.00296334	2.97e-06
	rs10739378	9:115639631	9	115639631	t	c	0.915245	-4.598	-0.0225697	0.00490858	4.27e-06
	rs10818045	9:120241006	9	120241006	t	c	0.312827	4.689	0.0139145	0.00296749	2.75e-06
	rs4295766	9:131838821	9	131838821	t	c	0.191823	5.127	0.0178553	0.0034826	2.95e-07
	rs729010	9:134717091	9	134717091	a	g	0.681136	-5.276	-0.0155428	0.00294594	1.32e-07
	rs7029165	9:134802170	9	134802170	t	c	0.317231	-4.927	-0.0146268	0.0029687	8.35e-07
	rs28482269	9:140248605	9	140248605	a	c	0.15482	-5.076	-0.0204401	0.00402682	3.85e-07
	rs1571010	10:13764088	10	13764088	c	g	0.216076	4.628	0.0153642	0.00331984	3.69e-06
	rs41289297	10:16554797	10	16554797	c	g	0.922729	4.685	0.0243161	0.00519021	2.81e-06
	rs11006948	10:28540008	10	28540008	t	c	0.887758	-4.88	-0.0211047	0.00432473	1.06e-06
	rs7069887	10:29569272	10	29569272	a	c	0.852171	5.781	0.0225316	0.00389752	7.44e-09
	rs55866086	10:45902119	10	45902119	t	c	0.834339	4.642	0.0171406	0.0036925	3.45e-06
	rs72824948	10:64886103	10	64886103	a	g	0.850554	4.668	0.0179692	0.00384944	3.04e-06
	rs10822530	10:67163598	10	67163598	a	t	0.352171	4.573	0.0130545	0.00285469	4.81e-06
	rs2263813	10:70758098	10	70758098	t	g	0.730828	4.569	0.0140346	0.0030717	4.91e-06
	rs7092608	10:85424493	10	85424493	t	c	0.872313	4.687	0.0194915	0.00415863	2.77e-06
	rs950732	10:94114633	10	94114633	t	c	0.589852	-4.578	-0.0126797	0.0027697	4.69e-06
	rs12806	10:101911142	10	101911142	a	g	0.892316	4.581	0.0202354	0.00441725	4.63e-06
	rs11191116	10:103555611	10	103555611	t	c	0.328765	-8.229	-0.0239203	0.00290683	1.89e-16
	rs11192193	10:106569253	10	106569253	a	g	0.401894	-5.309	-0.0148281	0.00279302	1.1e-07
	rs12767895	10:114881737	10	114881737	t	c	0.346135	-4.784	-0.0139655	0.0029192	1.72e-06
	rs2420900	10:122828674	10	122828674	t	c	0.611903	-4.723	-0.0135785	0.00287496	2.32e-06
	rs11200643	10:124229203	10	124229203	t	c	0.253249	4.65	0.0147491	0.00317184	3.32e-06
	rs2076994	10:125424394	10	125424394	a	t	0.324577	-5.589	-0.0164213	0.00293814	2.28e-08
	rs11244514	10:127171394	10	127171394	a	c	0.531044	4.892	0.0133786	0.00273479	9.97e-07
	rs885455	11:1243378	11	1243378	a	g	0.810194	4.695	0.016823	0.00358317	2.66e-06
	rs35891966	11:20129311	11	20129311	a	g	0.052972	-4.59	-0.028986	0.00631503	4.43e-06
	rs2939235	11:28957208	11	28957208	t	c	0.365337	-4.613	-0.0130594	0.00283101	3.98e-06
	rs17847253	11:45926867	11	45926867	t	c	0.802618	-4.732	-0.0164374	0.00347366	2.23e-06
	rs3781627	11:47441472	11	47441472	a	t	0.693471	4.634	0.0139524	0.00301089	3.58e-06
	rs12807357	11:57656902	11	57656902	t	c	0.298691	-4.736	-0.0142717	0.00301345	2.18e-06
	rs174568	11:61593816	11	61593816	t	c	0.33203	4.622	0.0134556	0.0029112	3.8e-06
	rs1225124	11:76519102	11	76519102	a	g	0.701971	4.643	0.0142025	0.00305892	3.43e-06
	rs2388211	11:89654144	11	89654144	a	g	0.168371	-4.761	-0.0175426	0.00368465	1.92e-06
	rs12787911	11:95492148	11	95492148	a	t	0.36118	5.568	0.015996	0.00287285	2.58e-08
	rs12790131	11:105567758	11	105567758	a	g	0.342624	4.671	0.0135082	0.00289193	3e-06
	rs4306316	11:112943961	11	112943961	a	t	0.800508	5.054	0.0173747	0.00343781	4.33e-07
	rs4938692	11:119494489	11	119494489	t	c	0.288743	-4.567	-0.0139959	0.00306458	4.94e-06
	rs73030847	11:123971173	11	123971173	c	g	0.0763474	4.856	0.0251931	0.00518802	1.2e-06
	rs11223560	11:133561399	11	133561399	a	g	0.606699	4.684	0.0131702	0.00281174	2.82e-06
	rs3824992	11:133786590	11	133786590	a	g	0.413151	-4.841	-0.013503	0.0027893	1.29e-06
	rs10744608	12:3510079	12	3510079	a	g	0.511272	-4.756	-0.0133068	0.00279791	1.98e-06
	rs7299037	12:14595456	12	14595456	a	g	0.496135	-4.693	-0.0128847	0.00274552	2.69e-06
	rs58368403	12:15359047	12	15359047	a	c	0.333184	-4.646	-0.013623	0.0029322	3.38e-06
	rs1798680	12:16332535	12	16332535	a	g	0.584955	4.681	0.0131088	0.00280042	2.86e-06
	rs12369505	12:49277050	12	49277050	a	c	0.747151	-4.736	-0.0151095	0.00319035	2.18e-06
	rs79385999	12:73827943	12	73827943	c	g	0.938051	-4.663	-0.026681	0.00572186	3.12e-06
	rs73211568	12:92916725	12	92916725	a	g	0.782461	4.711	0.0158078	0.0033555	2.47e-06
	rs10777958	12:99507929	12	99507929	t	c	0.64093	4.633	0.0133185	0.0028747	3.6e-06
	rs7977614	12:110115286	12	110115286	a	g	0.725085	-5.065	-0.0157643	0.00311239	4.09e-07
	rs10849770	12:121055923	12	121055923	a	g	0.527656	5.299	0.0147072	0.00277546	1.16e-07
	rs1375653	12:122388314	12	122388314	a	g	0.245303	-4.851	-0.0153822	0.00317093	1.23e-06
	rs1463877	12:123473254	12	123473254	t	c	0.208623	5.102	0.017113	0.00335418	3.36e-07
	rs2314715	13:21304878	13	21304878	a	t	0.680397	-4.907	-0.0144361	0.00294195	9.23e-07
	rs2296643	13:36402152	13	36402152	t	g	0.218432	4.579	0.0154632	0.00337698	4.67e-06
	rs73190794	13:50155006	13	50155006	a	t	0.937358	4.652	0.0264128	0.00567773	3.29e-06
	rs2298230	13:53608479	13	53608479	a	g	0.401802	-4.836	-0.0134942	0.00279036	1.32e-06
	rs6561817	13:55638594	13	55638594	a	g	0.641099	4.857	0.0139498	0.00287209	1.19e-06
	rs111396263	13:60598099	13	60598099	t	c	0.177056	-4.811	-0.0177794	0.00369557	1.5e-06
	rs337944	13:71261147	13	71261147	a	g	0.543871	4.693	0.0129558	0.00276066	2.69e-06
	rs35488057	13:85909281	13	85909281	a	c	0.0754081	4.713	0.0246252	0.00522494	2.44e-06
	rs6492521	13:91682265	13	91682265	a	g	0.484339	4.629	0.0127067	0.00274503	3.68e-06
	rs76853788	13:97794660	13	97794660	c	g	0.0427164	-4.809	-0.0327914	0.00681876	1.52e-06
	rs61972592	13:106574263	13	106574263	a	g	0.141207	-4.839	-0.0192782	0.00398393	1.3e-06
	rs1245193	14:26918468	14	26918468	t	c	0.232907	4.578	0.0153695	0.00335725	4.69e-06
	rs2333442	14:29309811	14	29309811	t	c	0.867108	4.573	0.0185611	0.00405884	4.82e-06
	rs8005940	14:30190833	14	30190833	t	c	0.446828	-4.821	-0.0133834	0.00277607	1.43e-06
	rs12889394	14:33267595	14	33267595	t	c	0.715861	5.676	0.0175138	0.00308558	1.38e-08
	rs2094910	14:40901423	14	40901423	t	c	0.241608	-4.9	-0.0155948	0.00318262	9.59e-07
	rs2103968	14:60103817	14	60103817	a	g	0.569864	4.835	0.0133166	0.00275421	1.33e-06
	rs1629783	14:69568156	14	69568156	c	g	0.199707	-4.757	-0.0162246	0.00341068	1.96e-06
	rs2806057	14:73474613	14	73474613	t	c	0.296643	4.8	0.0143246	0.0029843	1.59e-06
	rs2885232	14:76957391	14	76957391	t	c	0.383939	4.624	0.0133951	0.00289685	3.76e-06
	rs6575046	14:89698294	14	89698294	t	c	0.266492	4.601	0.0142379	0.00309452	4.2e-06
	rs56297046	14:98420878	14	98420878	t	c	0.200154	-4.617	-0.0160666	0.00347988	3.89e-06
	rs17100331	14:102008123	14	102008123	a	g	0.874484	-4.766	-0.0199655	0.00418916	1.88e-06
	rs62006962	14:103834133	14	103834133	a	g	0.250708	5.155	0.0164455	0.0031902	2.54e-07
	rs891792	15:27256117	15	27256117	a	g	0.442639	4.722	0.0130707	0.00276805	2.33e-06
	rs12442309	15:27663600	15	27663600	t	c	0.287835	4.796	0.0148652	0.00309949	1.62e-06
	rs12911108	15:40628671	15	40628671	a	g	0.0599014	-4.66	-0.0284175	0.00609817	3.16e-06
	rs7176851	15:46634225	15	46634225	a	g	0.476224	4.666	0.0128608	0.00275627	3.08e-06
	rs12910731	15:50991634	15	50991634	a	g	0.663659	4.945	0.0143986	0.00291176	7.61e-07
	rs2470193	15:51695735	15	51695735	a	t	0.791207	-5.066	-0.0170692	0.00336936	4.06e-07
	rs7182531	15:61900183	15	61900183	c	g	0.193086	4.602	0.0159205	0.00345948	4.19e-06
	rs117737827	15:63804248	15	63804248	t	c	0.167154	4.585	0.0168895	0.00368365	4.54e-06
	rs563082	15:64762593	15	64762593	t	c	0.638974	4.905	0.0140064	0.00285553	9.36e-07
	rs67089111	15:65837608	15	65837608	a	g	0.83745	-4.953	-0.018693	0.00377407	7.32e-07
	rs7172548	15:80886513	15	80886513	t	c	0.283261	4.745	0.0143455	0.00302328	2.09e-06
	rs1174546	15:82437968	15	82437968	t	c	0.610132	5.714	0.0161884	0.0028331	1.1e-08
	rs11073714	15:87942451	15	87942451	a	t	0.364906	4.792	0.0136543	0.00284938	1.65e-06
	rs11073752	15:88423051	15	88423051	t	c	0.654804	-4.808	-0.0138919	0.00288932	1.52e-06
	rs3751667	16:1004554	16	1004554	t	c	0.230166	-4.823	-0.0157816	0.00327216	1.42e-06
	rs929468	16:5789575	16	5789575	t	g	0.710302	4.714	0.0143724	0.00304887	2.43e-06
	rs12917787	16:7219925	16	7219925	a	g	0.711703	5.07	0.0154454	0.00304642	3.99e-07
	rs11644336	16:7654082	16	7654082	t	c	0.433708	4.884	0.0136994	0.00280495	1.04e-06
	rs2457192	16:12197441	16	12197441	a	c	0.723268	-6.308	-0.019751	0.00313111	2.84e-10
	rs2866853	16:13903103	16	13903103	a	t	0.767308	-4.624	-0.0151568	0.00327785	3.76e-06
	rs198202	16:24149041	16	24149041	a	g	0.664737	-4.594	-0.0133162	0.00289861	4.36e-06
	rs28512462	16:24711806	16	24711806	c	g	0.397475	5.378	0.0150649	0.00280121	7.52e-08
	rs28709965	16:28299132	16	28299132	a	g	0.466677	4.633	0.0127876	0.0027601	3.6e-06
	rs4785464	16:50915133	16	50915133	a	g	0.2753	-4.729	-0.0144384	0.00305316	2.26e-06
	rs2720429	16:51571885	16	51571885	a	g	0.228241	4.785	0.0159754	0.00333865	1.71e-06
	rs12926192	16:62038196	16	62038196	t	c	0.568047	-4.984	-0.0139394	0.00279684	6.22e-07
	rs818391	16:65439486	16	65439486	a	g	0.792578	-4.588	-0.0155274	0.00338434	4.47e-06
	rs55897859	16:68286748	16	68286748	c	g	0.121374	-4.971	-0.0208791	0.00420017	6.66e-07
	rs4985557	16:70704974	16	70704974	t	c	0.502803	-4.883	-0.0135777	0.0027806	1.05e-06
	rs1364210	16:71603487	16	71603487	a	g	0.131968	-4.664	-0.0191271	0.00410101	3.1e-06
	rs57985238	16:83608565	16	83608565	c	g	0.612873	-4.911	-0.0147727	0.00300808	9.05e-07
	rs1050847	16:87443734	16	87443734	t	c	0.504912	4.818	0.0132426	0.00274857	1.45e-06
	rs73308019	17:2697769	17	2697769	t	g	0.452017	-4.659	-0.0131022	0.00281224	3.18e-06
	rs3760456	17:27948844	17	27948844	t	c	0.425824	4.689	0.0129517	0.00276215	2.75e-06
	rs112651803	17:42790985	17	42790985	c	g	0.939868	-4.633	-0.0268951	0.00580513	3.6e-06
	rs62064597	17:43473307	17	43473307	c	g	0.827595	4.834	0.0176814	0.00365771	1.34e-06
	rs8073710	17:46359406	17	46359406	t	c	0.541669	-4.595	-0.0125806	0.00273788	4.33e-06
	rs11079849	17:47090785	17	47090785	t	c	0.313397	5.591	0.0165478	0.00295972	2.26e-08
	rs72837704	17:50365037	17	50365037	t	c	0.836541	-5.151	-0.0191647	0.00372057	2.59e-07
	rs9903279	17:56392645	17	56392645	t	c	0.891777	-4.821	-0.0212323	0.00440413	1.43e-06
	rs7405991	17:60567727	17	60567727	t	c	0.586326	-4.599	-0.0128202	0.0027876	4.25e-06
	rs11650988	17:78479278	17	78479278	t	c	0.195827	-4.806	-0.0166075	0.00345558	1.54e-06
	rs7503597	17:79049273	17	79049273	t	g	0.300462	4.675	0.0140685	0.0030093	2.94e-06
	rs7236410	18:9478947	18	9478947	a	g	0.931444	4.623	0.025059	0.00542051	3.79e-06
	rs4800200	18:22592000	18	22592000	a	g	0.0981675	-4.672	-0.0216348	0.00463074	2.99e-06
	rs11083241	18:25551961	18	25551961	a	g	0.592547	-4.863	-0.0135177	0.0027797	1.15e-06
	rs35706695	18:27675980	18	27675980	a	c	0.506698	-4.786	-0.0131155	0.00274039	1.7e-06
	rs62090556	18:42728617	18	42728617	t	c	0.37607	-4.873	-0.0138008	0.0028321	1.1e-06
	rs7232543	18:50718757	18	50718757	a	g	0.578103	4.631	0.0127789	0.00275943	3.64e-06
	rs1552553	18:64444457	18	64444457	t	c	0.577179	4.641	0.012813	0.00276083	3.46e-06
	rs56289648	19:1861023	19	1861023	a	g	0.525547	-5.149	-0.0144934	0.00281479	2.62e-07
	rs76608582	19:4474725	19	4474725	a	c	0.0389282	5.57	0.0422234	0.0075805	2.55e-08
	rs76998132	19:5057087	19	5057087	a	g	0.134401	-4.829	-0.0203321	0.00421041	1.37e-06
	rs34714139	19:12554198	19	12554198	t	c	0.768571	-4.622	-0.0150557	0.00325741	3.79e-06
	rs3929396	19:18197093	19	18197093	a	g	0.405051	4.753	0.0135566	0.00285222	2.01e-06
	rs4805531	19:30736378	19	30736378	a	g	0.702541	4.849	0.0146022	0.00301138	1.24e-06
	rs924150	19:31829903	19	31829903	a	c	0.620126	6.038	0.0171504	0.00284041	1.56e-09
	rs35486025	19:38555154	19	38555154	t	c	0.80154	4.727	0.0164034	0.00347015	2.28e-06
	rs73045451	19:39585186	19	39585186	t	c	0.148152	4.721	0.0184033	0.00389817	2.34e-06
	rs309190	19:47629264	19	47629264	t	c	0.107068	-4.773	-0.0216032	0.00452612	1.81e-06
	rs10417092	19:58915193	19	58915193	a	g	0.268756	5.305	0.0164925	0.00310887	1.12e-07
	rs6056008	20:8667748	20	8667748	t	c	0.745735	4.738	0.0148256	0.00312908	2.16e-06
	rs4814324	20:14742830	20	14742830	a	c	0.501617	4.578	0.0126411	0.00276127	4.69e-06
	rs6113525	20:22094206	20	22094206	t	c	0.330644	4.663	0.013662	0.00292988	3.12e-06
	rs293558	20:31088929	20	31088929	a	t	0.56623	4.636	0.0130898	0.00282351	3.56e-06
	rs6141583	20:34572834	20	34572834	a	g	0.141823	4.583	0.0180528	0.00393907	4.58e-06
	rs1013030	20:41219307	20	41219307	c	g	0.74863	4.975	0.0157747	0.0031708	6.51e-07
	rs6030670	20:41775518	20	41775518	a	g	0.558978	4.631	0.0127096	0.00274446	3.65e-06
	rs6098310	20:53529971	20	53529971	t	g	0.949985	4.765	0.0305459	0.00641047	1.89e-06
	rs2426583	20:54097657	20	54097657	t	c	0.412904	-4.906	-0.0137255	0.00279769	9.28e-07
	rs6027038	20:58254844	20	58254844	a	g	0.262334	4.671	0.0147944	0.00316729	3e-06
	rs2427141	20:60080305	20	60080305	t	c	0.499138	-4.568	-0.0126607	0.00277161	4.93e-06
	rs56274896	21:18415348	21	18415348	a	t	0.717046	-5.21	-0.0160706	0.00308457	1.89e-07
	rs2824417	21:19022830	21	19022830	a	g	0.432076	5.337	0.0147034	0.00275499	9.47e-08
	rs117878835	21:27616070	21	27616070	t	c	0.960795	4.579	0.032521	0.00710221	4.68e-06
	rs2154556	21:39198887	21	39198887	t	c	0.704466	-5.445	-0.0163518	0.00300308	5.19e-08
	rs2836920	21:40512918	21	40512918	t	g	0.653403	-5.067	-0.0147854	0.00291799	4.04e-07
	rs136545	22:27251479	22	27251479	c	g	0.605852	-4.781	-0.0134512	0.00281347	1.75e-06
	rs5749185	22:31282893	22	31282893	t	c	0.310209	4.896	0.0145675	0.00297538	9.78e-07
	rs2001040	22:34340447	22	34340447	a	g	0.557792	5.103	0.0142316	0.00278888	3.34e-07
	rs4821699	22:38115692	22	38115692	a	g	0.309917	-4.917	-0.0145997	0.00296924	8.81e-07
	rs137690	22:39742825	22	39742825	c	g	0.255913	-4.673	-0.0147366	0.00315356	2.97e-06
	rs4821995	22:41461836	22	41461836	a	g	0.344118	5.565	0.0159991	0.00287495	2.62e-08
	rs9616945	22:51148424	22	51148424	a	g	0.150508	-4.698	-0.0180326	0.00383836	2.63e-06

## Sheet: The  results for causal effect
The results for causal effect
			P	ivwfe	P	ivwre	P	mr egger	P	WEIGHT MID	P	WEIGHT MODE
Fracture of femur	ADHD	16	0.014007	1.0847(1.0166-1.1573)	0.03601	1.0847(1.0053-1.1703)	0.0638	1.1981(1.0047-1.4286)	0.3854	1.0454(0.9456-1.1557)	0.8785	0.9836(0.7923-1.2119)
	ASD	18	0.19095	1.0613(0.9708-1.1602)	0.33147	1.0613(0.9412-1.1967)	0.5636	0.9226(0.7060-1.2057)	0.5212	1.0464(0.9111-1.2017)	0.99596	0.9993(0.7650-1.3053)
	TS	18	0.4874	1.0638(0.8934-1.2667)	0.5167	1.0638(0.8824-1.2825)	0.86901	1.0378(0.6721-1.6026)	0.6529	1.0589(0.8253-1.3586)	0.6742	1.0799(0.7592-1.5361)
	Intelligence	17	0.213644	1.0118(0.9933-1.0306)	0.350071	1.0118(0.9872-1.0369)	0.238039	0.9690(0.9216-1.0189)	0.421558	1.0121(0.9828-1.0422)	0.994364	1.0002(0.9600-1.0420)
Osteoporosis	ADHD	20	0.286816	0.9729(0.9248-1.0234)	0.551	0.9729(0.8887-1.0650)	0.4157	1.3744(0.6504-2.9046)	0.9506	1.0023(0.9313-1.0788)	0.8657	0.9902(0.8842-1.1088)
	ASD	25	0.9226	0.9967(0.9321-1.0657)	0.919	0.9967(0.9349-1.0626)	0.5797	0.9310(0.7254-1.1948)	0.4983	0.9691(0.8851-1.0612)	0.7196	0.9711(0.8292-1.1374)
	TS	27	0.8171	1.0152(0.8934-1.1535)	0.8287	1.0152(0.8856-1.1637)	0.9787	0.9933(0.6119-1.6126)	0.7273	0.9684(0.8083-1.1601)	0.6997	0.9669(0.8163-1.1451)
	Intelligence	29	0.455429	1.0051(0.9918-1.0185)	0.726836	1.0051(0.9769-1.0341)	0.104495	0.9247(0.8440-1.0131)	0.883677	0.9984(0.9774-1.0199)	0.923114	0.9986(0.9707-1.0273)
Osteoporosis with pathological fracture (FG)	ADHD	5	0.3213	1.0269(0.9744-1.0822)	0.3063	1.0269(0.9760-1.0805)	0.3489	0.9113(0.7732-1.0741)	0.6029	1.0181(0.9516-1.0892)	0.7959	1.0127(0.9289-1.1077)
	ASD	6	0.7108	0.9892(0.9343-1.0475)	0.7854	0.9892(0.9151-1.0694)	0.0829	0.8991(0.8212-0.9844)	0.9169	0.9955(0.9138-1.0844)	0.1587	0.9273(0.8481-1.0140)
	TS	6	0.9238	1.0051(0.9052-1.1161）	0.9314	1.0051(0.8947-1.1291）	0.2724	0.9017(0.7688-1.0576)	0.6211	0.9671(0.8474-1.1039)	0.5916	0.9598(0.8341-1.1045)
	Intelligence	6	0.445149	1.0040(0.9937-1.0145)	0.763524	1.0040(0.9780-1.0308)	0.412986	1.0181(0.9797-1.0579)	0.247718	1.0084(0.9942-1.0229)	0.21095	1.0096(0.9965-1.0229)
Fracture of shoulder and upper arm	ADHD	12	0.7377	1.0154(0.9284-1.1105)	0.7354	1.0154(0.9292-1.1096)	0.2526	1.3083(0.8478-2.0188)	0.9015	0.9926(0.8821-1.1169)	0.8686	0.9847(0.8233-1.1776)
	ASD	13	0.1878	0.9160(0.8039-1.0438)	0.0515	0.9160(0.8386-1.0006)	0.2407	0.7055(0.4066-1.2243)	0.5521	0.9497(0.8010-1.1260)	0.7979	0.9672(0.7538-1.2412)
	TS	14	0.6167	1.0665(0.8287-1.3726)	0.6694	1.0665(0.7935-1.4336)	0.1706	0.4430(0.1482-1.3238)	0.9297	1.0158(0.7168-1.4394)	0.8569	1.0509(0.6193-1.7832)
	Intelligence	16	0.191677	0.9848(0.9623-1.0077)	0.309246	0.9848(0.9561-1.0143)	0.416427	0.9570(0.8633-1.0607)	0.392106	0.9845(0.9499-1.0204)	0.682033	0.9862(0.9240-1.0526)
Fracture of neck	ADHD	6	0.4074	1.0191(0.9745-1.0657)	0.6759	1.0191(0.9326-1.1136)	0.7335	0.9521(0.7317-1.2389)	0.5174	0.9784(0.9157-1.0453)	0.2914	0.9601(0.8972-1.0273)
	ASD	8	0.873389	0.9953(0.9399-1.0541)	0.8632	0.9953(0.9439-1.0496)	0.6986	0.9657(0.8160-1.1428)	0.5146	0.9745(0.9017-1.0532)	0.6182	0.9717(0.8721-1.0826)
	TS	8	0.7976	1.0141(0.9110-1.1289)	0.7969	1.0141(0.9114-1.1285)	0.4278	0.8747(0.6425-1.1909)	0.8413	1.0149(0.8778-1.1735)	0.9667	1.0039(0.8409-1.1985)
	Intelligence	8	0.266884	0.9939(0.9832-1.0047)	0.292447	0.9939(0.9826-1.0053)	0.183656	1.0245(0.9927-1.0573)	0.866962	1.0013(0.9857-1.0172)	0.75278	1.0040(0.9803-1.0283)
Fracture of rib(s), sternum and thoracic spine	ADHD	6	0.0718033	0.8991(0.8009-1.0095)	0.0315	0.8991(0.8161-0.9906)	0.4524	1.1395(0.8376-1.5502)	0.3317	0.8528(0.7366-0.9874)	0.2377	0.8400(0.6510-1.0840)
	ASD	8	0.3277	0.9364(0.8208-1.0682)	0.3146	0.9364(0.8237-1.0644)	0.5018	0.9193(0.7298-1.1580)	0.5214	0.9419(0.7843-1.1311)	0.5482	0.9318(0.7481-1.1606)
	TS	11	0.2145	0.8705(0.6992-1.0836)	0.1913	0.8705(0.7069-1.0718)	0.7096	1.0697(0.7586-1.5085)	0.3692	0.8706(0.6434-1.1780)	0.2684	0.7719(0.5005-1.1902)
	Intelligence	9	0.94434	0.9990(0.9726-1.0262)	0.964233	0.9990(0.9582-1.0416)	0.713582	0.9811(0.8897-1.0819)	0.397544	1.0171(0.9779-1.0579)	0.449876	1.0236(0.9663-1.0843)
Fracture of skull and facial bones	ADHD	7	0.55401	1.0205(0.9543-1.0912)	0.6485	1.0205(0.9354-1.1133)	0.3013	1.0862(0.9437-1.2502)	0.6708	0.9791(0.8880-1.0795)	0.6198	0.9651(0.8447-1.1026)
	ASD	8	0.8005	1.0122(0.9213-1.1121)	0.8047	1.0122(0.9194-1.1144)	0.3523	1.0801(0.9299-1.2546)	0.4925	1.0460(0.9199-1.1894)	0.4785	1.0641(0.9044-1.2520)
	TS	11	0.2235	1.0930(0.9472-1.2614)	0.0882	1.0930(0.9868-1.2107)	0.281	1.1264(0.9190-1.3806)	0.3091	1.1065(0.9104-1.3449)	0.3815	1.1224(0.8766-1.4372)
	Intelligence	10	0.457408	1.0059(0.9905-1.0215)	0.571317	1.0059(0.9857-1.0264)	0.486251	0.9900(0.9636-1.0171)	0.609465	1.0059(0.9833-1.0291)	0.837479	1.0030(0.9757-1.0310)
Fracture of forearm	ADHD	46	0.9523	0.9983(0.9453-1.0544)	0.9588	0.9983(0.9372-1.0634)	0.4694	1.1120(0.8362-1.4787)	0.6076	0.9789(0.9023-1.0620)	0.6182	0.9632(0.8319-1.1152)
	ASD	52	0.4089	0.9681(0.8965-1.0455)	0.4888	0.9681(0.8833-1.0611)	0.2887	1.2255(0.8451-1.7772)	0.4177	0.9540(0.8513-1.0691)	0.90401	0.9855(0.7784-1.2478)
	TS	53	0.2752	1.0824(0.9389-1.2480)	0.3878	1.0824(0.9043-1.2957)	0.1386	1.7387(0.8458-3.5742)	0.4213	1.0966(0.8759-1.3729)	0.8138	0.9504(0.6234-1.4487)
	Intelligence	51	0.576596	1.0043(0.9892-1.0197)	0.738028	1.0043(0.9792-1.0301)	0.731641	0.9825(0.8887-1.0862)	0.477962	1.0092(0.9839-1.0352)	0.571672	0.9824(0.9240-1.0444)
Fracture at wrist and hand level	ADHD	9	0.183856	1.0586(0.9733-1.1512)	0.246083	1.0586(0.9615-1.1654)	0.117197	1.2428(0.9791-1.5775)	0.451103	1.0457(0.9309-1.1747)	0.625871	0.9496(0.7776-1.1597)
	ASD	11	0.699553	1.0232(0.9106-1.1497)	0.709767	1.0232(0.9067-1.1547)	0.24313	1.1940(0.9040-1.5769)	0.799611	1.0213(0.8678-1.2021)	0.731489	1.0430(0.8256-1.3177)
	TS	11	0.707238	1.0423(0.8396-1.2939)	0.799465	1.0423(0.7571-1.4349)	0.884985	0.9439(0.4415-2.0181)	0.599273	0.9178(0.6664-1.2639)	0.557445	0.8796(0.5811-1.3313)
	Intelligence	9	0.995017	1.0001(0.9710-1.0301)	0.99524	1.0001(0.9696-1.0315)	0.744685	0.9795(0.8687-1.1044)	0.957094	0.9988(0.9565-1.0430)	0.78765	1.0098(0.9431-1.0811)
Fracture of lower leg, including ankle	ADHD	11	0.829597	0.9884(0.8887-1.0993)	0.617643	0.9884(0.9441-1.0348)	0.751169	1.0496(0.7852-1.4031)	0.810984	0.9844(0.8654-1.1198)	0.592774	0.9457(0.7758-1.1528)
	ASD	12	0.677413	0.9720(0.8500-1.1114)	0.643838	0.9720(0.8615-1.0965)	0.816199	0.9713(0.7649-1.2334)	0.710368	0.9647(0.7980-1.1662)	0.827458	0.9741(0.7737-1.2265)
	TS	14	0.466259	1.0859(0.8699-1.3555)	0.481108	1.0859(0.8634-1.3658)	0.858804	1.0341(0.7201-1.4851)	0.824852	1.0353(0.7615-1.4076)	0.748791	1.0506(0.7816-1.4122)
	Intelligence	16	0.646995	0.9950(0.9740-1.0165)	0.651474	0.9950(0.9737-1.0168)	0.76833	0.9951(0.9633-1.0278)	0.951196	1.0010(0.9708-1.0321)	0.772313	1.0054(0.9700-1.0421)
Fracture of lumbar spine and pelvis	ADHD	13	0.2376	1.0368(0.9765-1.1008)	0.42702	1.0368(0.9484-1.1334)	0.04922	0.6793(0.4821-0.9572)	0.4803	1.0340(0.9424-1.1345)	0.9313	1.0209(0.8437-1.2352)
	ASD	14	0.0362	1.0942(1.0058-1.1904)	0.0773	1.0942(0.9902-1.2092)	0.6123	0.8920(0.5801-1.3717)	0.2487	1.0730(0.9519-1.2096)	0.4828	1.0737(0.8854-1.3019)
	TS	17	0.69801	0.9697(0.8303-1.1326)	0.675007	0.9697(0.8400-1.1195)	0.4316	1.2260(0.7480-2.0095)	0.8612	0.9808(0.7888-1.2194)	0.8401	0.9637(0.6768-1.3722)
	Intelligence	15	0.0358047	0.9819(0.9652-0.9988)	0.181865	0.9819(0.9558-1.0086)	0.360406	0.9546(0.8672-1.0508)	0.337209	0.9876(0.9628-1.0131)	0.365412	0.9820(0.9454-1.0201)
Fracture of foot, except ankle	ADHD	8	0.39549	1.0489(0.9395-1.1710)	0.443287	1.0489(0.9284-1.1851)	0.178993	0.6895(0.4271-1.1132)	0.309982	1.0785(0.9321-1.2478)	0.422531	1.0914(0.8924-1.3349)
	ASD	9	0.627784	1.0405(0.8863-1.2215)	0.580095	1.0405(0.9040-1.1975)	0.780744	1.1091(0.5500-2.2365)	0.580788	1.0579(0.8662-1.2921)	0.604605	1.0718(0.8330-1.3790)
	TS	10	0.523994	1.0328(0.9352-1.1405)	0.544829	1.0328(0.9304-1.1464)	0.362417	1.0574(0.9442-1.1842)	0.419308	1.0533(0.9286-1.1948)	0.336642	1.0554(0.9510-1.1712)
	Intelligence	12	0.13867	0.9839(0.9629-1.0053)	0.228448	0.9839(0.9582-1.0103)	0.737692	1.0107(0.9513-1.0738)	0.507059	0.9890(0.9572-1.0219)	0.975574	0.9992(0.9493-1.0516)
ADHD	Fracture of femur	120	0.789571	0.9917(0.9331-1.0541)	0.804273	0.9917(0.9287-1.0590)	0.102491	1.2623(0.9565-1.6658)	0.680556	0.9813(0.8967-1.0737)	0.73613	0.9615(0.7654-1.2077)
	Osteoporosis	120	0.0808755	0.9424(0.8818-1.0073)	0.100911	0.9424(0.8780-1.0116)	0.104676	0.7779(0.5757-1.0511)	0.0263397	0.8959(0.8131-0.9872）	0.253665	0.8545(0.6531-1.1179)
	Osteoporosis with pathological fracture (FG)	120	0.436967	0.9465(0.8241-1.0872)	0.444215	0.9465(0.8222-1.0896)	0.776023	0.9163(0.5023-1.6714)	0.229994	0.8794(0.7128-1.0848)	0.376026	0.7851(0.4604-1.3388)
	Fracture of shoulder and upper arm	120	0.399253	1.0227(0.9707-1.0774)	0.416141	1.0227(0.9689-1.0794)	0.242721	1.1479(0.9118-1.4451)	0.174034	1.0563(0.9761-1.1430)	0.158303	1.1655(0.9434-1.4400)
	Fracture of neck	120	0.446863	0.9458(0.8193-1.0918)	0.427993	0.9458(0.8241-1.0855)	0.54022	1.2113(0.6571-2.2330)	0.410905	1.0873(0.8907-1.3274)	0.40967	1.2668(0.7234-2.2184)
	Fracture of rib(s), sternum and thoracic spine	120	4.64801e-05	1.1308(1.0658-1.1997)	2.7387e-05	1.1307(1.0677-1.1976)	0.479302	1.0955(0.8515-1.4094)	0.0058628	1.1368(1.0377-1.2453)	0.201329	1.1700(0.9208-1.4864)
	Fracture of skull and facial bones	120	0.0254616	1.0801(1.0095-1.1557)	0.0189	1.0801(1.0128-1.1519)	0.681627	1.0623(0.7966-1.4165)	0.219753	1.0173(0.9649-1.1683)	0.7354	1.0468(0.8034-1.3640)
	Fracture of forearm	120	0.35876	0.9810(0.9417-1.0220)	0.462853	0.9810(0.9321-1.0325)	0.567634	0.9381(0.7538-1.1673)	0.454437	0.9773(0.9201-1.03797)	0.284241	0.9032(0.7503-1.0873)
	Fracture at wrist and hand level	120	0.017362	1.0664(1.0114-1.1245)	0.0290609	1.0664(1.0066-1.1299)	0.693389	1.0511(0.8211-1.3455)	0.0301154	1.0891(1.0082-1.1764)	0.386999	1.0950(0.8922-1.3440)
	Fracture of lower leg, including ankle	120	0.000343454	1.0768(1.0340-1.1213)	0.00177024	1.0768(1.0280-1.1279)	0.52191	1.0672(0.8751-1.3014)	0.180013	1.0432(0.9807-1.1097)	0.88316	1.0131(0.8518-1.2049)
	Fracture of lumbar spine and pelvis	120	0.189335	1.0489(0.9767-1.1265)	0.163946	1.0489(0.9807-1.1219)	0.437481	1.1285(0.8326-1.5296)	0.455523	1.0395(0.9389-1.1510)	0.636049	1.0669(0.8165-1.3941)
	Fracture of foot, except ankle	120	0.00180683	1.1081(1.0389-1.1819)	0.000327455	1.1081(1.0477-1.1719)	0.0796654	1.2818(0.9734-1.6878)	0.0718094	1.0876(0.9926-1.1918)	0.0925158	1.2216(0.9693-1.5396)
ASD	Fracture of femur	30	0.0554719	1.0857(0.9981-1.1811)	0.0750692	1.0857(0.9917-1.1887)	0.0267816	1.3456(1.0491-1.7259)	0.801507	1.0152(0.9024-1.1421)	0.803984	0.9739(0.7920-1.1977)
	Osteoporosis	30	0.350964	1.0447(0.9529-1.1454)	0.443275	1.0447(0.9341-1.1685)	0.208744	1.2327(0.8963-1.6953)	0.847263	0.9863(0.8568-1.1353)	0.355701	0.8761(0.6646-1.1549)
	Osteoporosis with pathological fracture (FG)	30	0.630793	0.9540(0.7874-1.1559)	0.598172	0.9540(0.8008-1.1365)	0.928019	0.9747(0.5624-1.6895)	0.155651	0.8208(0.6250-1.0780)	0.21959	0.7121(0.4190-1.2103)
	Fracture of shoulder and upper arm	30	0.38171	0.9683(0.9009-1.0408)	0.484165	0.9683(0.8848-1.0597)	0.828841	0.9711(0.7461-1.2640)	0.839323	1.0113(0.9076-1.1268)	0.551289	1.0662(0.8657-1.3132)
	Fracture of neck	30	0.690661	0.9605(0.7874-1.1716)	0.650267	0.9605(0.8068-1.1434)	0.637011	0.8704(0.4920-1.5397)	0.450362	0.9002(0.6851-1.1828)	0.664247	0.8895(0.5270-1.5013)
	Fracture of rib(s), sternum and thoracic spine	30	0.819813	1.0096(0.9302-1.0957)	0.808106	1.0096(0.9349-1.0902)	0.940647	1.0091(0.7976-1.2767)	0.449345	1.0466(0.9301-1.1777)	0.50915	1.0867(0 8516-1.3868)
	Fracture of skull and facial bones	30	0.0477848	1.0641(0.9690-1.1686)	0.155295	1.0641(0.9767-1.1593)	0.287807	1.1603(0.8867-1.5184)	0.636083	1.0321(0.9054-1.1767)	0.869486	1.0199(0.8079-1.2875)
	Fracture of forearm	30	0.796606	1.0075(0.9520-1.0662)	0.839181	1.0075(0.9375-1.0826)	0.433797	1.0877(0.8839-1.3386)	0.638595	0.9805(0.9031-1.0645)	0.744331	0.9752(0.8396-1.1326)
	Fracture at wrist and hand level	30	0.215306	0.9546(0.8870-1.0274)	0.161334	0.9546(0.8946-1.0187)	0.258997	1.1320(0.9167-1.3979)	0.401095	0.9561(0.8609-1.0618)	0.10991	0 8305(0.6661-1.0356)
	Fracture of lower leg, including ankle	30	0.547912	1.0173(0.9618-1.0760)	0.575483	1.0173(0.9579-1.0805)	0.903192	0.9891(0.8298-1.1788)	0.917016	1.0043(0.9272-1.0878)	0.903819	0.9910(0.8573-1.1456)
	Fracture of lumbar spine and pelvis	30	0.167938	1.0720(0.9711-1.1833)	0.225397	1.0720(0.9580-1.1994)	0.472677	1.1294(0.8138-1.5674)	0.0842724	1.1433(0.9820-1.3310)	0.213697	1.2420(0.8892-1.7346)
	Fracture of foot, except ankle	30	0.0110265	1.1227(1.0269-1.2275)	0.00706316	1.1227(1.0320-1.2214)	0.304373	1.1467(0.8873-1.4818)	0.357682	1.0584(0.9379-1.1943)	0.763955	1.0365(0.8219-1.3072)
TS	Fracture of femur	17	0.69884	1.0087(0.9653-1.0541)	0.6613	1.0087(0.9703-1.0487)	0.48356	1.0261(0.9565-1.1008)	0.4675	1.0230(0.9620-1.08810	0.525609	1.0202(0.9603-1.0839)
	Osteoporosis	17	0.674702	0.9898(0.9435-1.0383)	0.755272	0.9898(0.9280-1.0557)	0.304864	1.0544(0.9562-1.1627)	0.269197	1.0380(0.9716-1.1089)	0.31502	1.0346(0.9702-1.1033)
	Osteoporosis with pathological fracture (FG)	17	0.919199	1.0052(0.9099-1.1104)	0.916312	1.0052(0.9130-1.1066)	0.345618	1.0820(0.9233-1.2678)	0.311171	1.0742(0.9352-1.2339)	0.228289	1.0950(0.9501-1.2620)
	Fracture of shoulder and upper arm	17	0.726862	0.9933(0.9567-1.0314)	0.769788	0.9933(0.9497-1.0389)	0.682893	0.9845(0.9145-1.0598)	0.887678	0.9962(0.9450-1.0502)	0.845843	0.9948(0.9443-1.0479)
	Fracture of neck	17	0.855869	1.0096(0.9107-1.1192)	0.832614	1.0096(0.9240-1.1031)	0.693907	0.9670(0.8208-1.1393)	0.713453	1.0278(0.8879-1.1898)	0.684366	1.0302(0.8948-1.1862)
	Fracture of rib(s), sternum and thoracic spine	17	0.970364	0.9992(0.9575-1.04270	0.969994	0.9992(0.9580-1.0421)	0.440914	0.9730(0.9091-1.0413)	0.970749	1.0012(0.9406-1.0656)	0.934231	1.0025(0.9447-1.0639)
	Fracture of skull and facial bones	17	0.447325	0.9813(0.9347-1.0303)	0.263809	0.9813(0.9493-1.0143)	0.15874	0.9430(0.8726-1.0190)	0.549474	0.9787(0.9122-1.0501)	0.518836	0.9782(0.9161-1.0445)
	Fracture of forearm	17	0.912152	1.0017(0.9725-1.0316)	0.922437	1.0017(0.9687-1.0357)	0.889713	1.0040(0.9502-1.0608)	0.599601	1.0120(0.9678-1.0583)	0.598044	1.0110(0.9715-1.0521)
	Fracture at wrist and hand level	17	0.832366	0.9959(0.9586-1.0347)	0.889722	0.9959(0.9395-1.0557)	0.0749855	0.9228(0 8499-1.0020)	0.328251	0.9713(0.9161-1.0297)	0.195222	0.9621(0.9097-1.0175)
	Fracture of lower leg, including ankle	17	0.792266	0.9961(0.9675-1.0255)	0.783777	0.9961(0.9686-1.0243)	0.558523	0.9859(0.9412-1.0328)	0.341115	0 9795(0.9387-1.0222)	0.412048	0.9824(0.9427-1.0238)
	Fracture of lumbar spine and pelvis	17	0.727154	1.0092(0.9586-1.0624)	0.66115	1.0092(0.9687-1.0514)	0.921796	0.9958(0.9174-1.0809)	0.814799	0.9915(0.9231-1.0650)	0.944703	0.9973(0.9258-1.0744)
	Fracture of foot, except ankle	17	0.34826	1.0225(0.9761-1.0711)	0.273923	1.0225(0.9825-1.0641)	0.490341	1.0271(0.9537-1.1062)	0.375218	1.0304(0.9644-1.10100	0.518121	1.0232(0.9559-1.0953)
Intelligence	Fracture of femur	331	0.100086	0.9026(0.7987-1.0199)	0.101093	0.9026(0.7984-1.0202)	0.134818	0.6711(0.3985-1.1305)	0.294953	0.9063(0.7540-1.0895)	0.744144	0.9028(0.4889-1.6673)
	Osteoporosis	331	0.185157	1.0944(0.9577-1.2505)	0.247582	1.0944(0.9392-1.2751)	0.0921626	1.7504(0.9141-3.3519)	0.850872	1.0196(0.8332-1.2476)	0.294454	0.6720(0.3200-1.4113)
	Osteoporosis with pathological fracture (FG)	331	0.153664	1.2241(0.9272-1.6162)	0.186187	1.2241(0.9070-1.6521)	0.694171	0.7738(0.2158-2.7750)	0.306452	1.2444(0.8184-1.8920)	0.803012	1.1791(0.3234-4.2983)
	Fracture of shoulder and upper arm	331	0.826264	1.0118(0.9114-1.1231)	0.836696	1.0118(0.9053-1.1308)	0.243058	1.3260(0.8264-2.1276)	0.911026	1.0091(0.8614-1.1820)	0.277986	1.3576(0.7821-2.3564)
	Fracture of neck	331	0.185328	0.8234(0.6176-1.0977)	0.210835	0.8234(0.6073-1.1164)	0.465352	1.6208(0.4440-5.9169)	0.141303	0.7220(0.4678-1.1144)	0.0807795	0.2114(0.0372-1.2031)
	Fracture of rib(s), sternum and thoracic spine	331	0.0158264	0.8642(0.7676-0.9730)	0.0285954	0.8642(0.7584-0.9849)	0.908971	0.9680(0.5549-1.6887)	0.102921	0.8608(0.7189-1.0307)	0.956779	0.9834(0.5367-1.8019)
	Fracture of skull and facial bones	331	0.395552	0.9430(0.8235-1.0798)	0.439785	0.9430(0.8125-1.0944)	0.567695	0.8309(0.4404-1.5675)	0.852473	0.9801(0.7932-1.2111)	0.547559	1.2548(0.5993-2.6275)
	Fracture of forearm	331	0.0348595	1.0923(1.0063-1.1857)	0.0646385	1.0923(0.9947-1.1996)	0.646841	1.0979(0.7365-1.6366)	0.43004	1.0523(0.9272-1.1943)	0.802726	0.9458(0.6110-1.4641)
	Fracture at wrist and hand level	331	0.0884598	0.9118(0.8200-1.0140)	0.106951	0.9118(0.8151-1.0201)	0.726064	1.0892(0.6756-1.7559)	0.139011	0.8891(0.7609-1.0389)	0.117174	0.6703(0.4069-1.1042)
	Fracture of lower leg, including ankle	331	0.265794	0.9550(0.8805-1.0357)	0.306813	0.9550(0.8742-1.0432)	0.827248	1.0429(0.7156-1.5198)	0.547814	0.9638(0.8545-1.0870)	0.7904	0.9431(0.6126-1.4519)
	Fracture of lumbar spine and pelvis	331	0.878626	1.0112(0.8765-1.1666)	0.888889	1.0112(0.8649-1.1822)	0.531483	0.8085(0.4156-1.5725)	0.52692	1.0736(0.8617-1.3375)	0.705836	1.1766(0.5061-2.7353)
	Fracture of foot, except ankle	331	0.515197	0.9580(0.8420-1.0901)	0.551112	0.9580(0.8321-1.1030)	0.0542711	0.5552(0.3056-1.0087)	0.869	0.9835(0.8065-1.1992)	0.967153	0.9864(0.5146-1.8910)

## Sheet: Results of heterogeneity test
Results of heterogeneity test
			Q	df	Q_pval
Fracture of femur	ADHD	MR Egger	18.6102	14	0.180385
		IVW	20.5992	15	0.150131
	ASD	MR Egger	28.494	16	0.0275803
		IVW	30.828	17	0.0209561
	TS	MR Egger	19.4855	16	0.244292
		IVW	19.5043	17	0.300363
	Intelligence	MR Egger	22.8782	15	0.0867608
		IVW	28.3383	16	0.0287996
Osteoporosis	ADHD	MR Egger	57.966	18	4.34268e-06
		IVW	60.6444	19	3.05895e-06
	ASD	MR Egger	21.6052	23	0.554418
		IVW	21.9144	24	0.584374
	TS	MR Egger	29.6883	25	0.236173
		IVW	29.6983	26	0.280298
	Intelligence	MR Egger	113.109	27	1.64941e-12
		IVW	127.822	28	1.04407e-14
Osteoporosis with pathological fracture (FG)	ADHD	MR Egger	1.50121	3	0.681991
		IVW	3.75957	4	0.43952
	ASD	MR Egger	2.17613	4	0.703401
		IVW	9.27234	5	0.0986822
	TS	MR Egger	3.04327	4	0.55061
		IVW	6.17312	5	0.289736
	Intelligence	MR Egger	26.0307	4	3.11972e-05
		IVW	32.2034	5	5.41498e-06
Fracture of shoulder and upper arm	ADHD	MR Egger	9.42823	10	0.492001
		IVW	10.7975	11	0.460376
	ASD	MR Egger	4.57742	11	0.949895
		IVW	5.49039	12	0.939566
	TS	MR Egger	14.6374	12	0.261869
		IVW	17.8653	13	0.162702
	Intelligence	MR Egger	24.1701	14	0.0437005
		IVW	24.7319	15	0.0536618
Fracture of neck	ADHD	MR Egger	18.2904	4	0.00108278
		IVW	19.6391	5	0.00146037
	ASD	MR Egger	5.84506	6	0.440768
		IVW	5.98531	7	0.541466
	TS	MR Egger	5.94162	6	0.429761
		IVW	6.94537	7	0.43459
	Intelligence	MR Egger	3.76877	6	0.707934
		IVW	7.78552	7	0.351886
Fracture of rib(s), sternum and thoracic spine	ADHD	MR Egger	0.853533	4	0.931131
		IVW	3.50412	5	0.622765
	ASD	MR Egger	6.58801	6	0.360632
		IVW	6.62966	7	0.46843
	TS	MR Egger	6.69433	9	0.66891
		IVW	9.02139	10	0.530075
	Intelligence	MR Egger	18.9435	7	0.00836621
		IVW	19.3915	8	0.0129007
Fracture of skull and facial bones	ADHD	MR Egger	8.15128	5	0.148093
		IVW	10.1124	6	0.119997
	ASD	MR Egger	6.09175	6	0.412991
		IVW	7.31389	7	0.396946
	TS	MR Egger	4.93025	9	0.840346
		IVW	5.09686	10	0.884615
	Intelligence	MR Egger	11.7591	8	0.162281
		IVW	15.508	9	0.0778938
Fracture of forearm	ADHD	MR Egger	59.4719	44	0.0597064
		IVW	60.2531	45	0.0637697
	ASD	MR Egger	70.279	50	0.0307905
		IVW	72.5901	51	0.0251187
	TS	MR Egger	80.2311	51	0.00557446
		IVW	83.0161	52	0.00403219
	Intelligence	MR Egger	138.79	49	1.61464e-10
		IVW	139.348	50	2.29422e-10
Fracture at wrist and hand level	ADHD	MR Egger	5.48722	6	0.483002
		IVW	8.59871	7	0.282764
	ASD	MR Egger	6.11061	7	0.526895
		IVW	6.14419	8	0.631084
	TS	MR Egger	8.7965	8	0.359753
		IVW	9.9662	9	0.353229
	Intelligence	MR Egger	8.6135	7	0.281609
		IVW	8.76754	8	0.362284
Fracture of lower leg, including ankle	ADHD	MR Egger	1.66853	9	0.995693
		IVW	1.85876	10	0.997313
	ASD	MR Egger	8.90526	10	0.541118
		IVW	8.9053	11	0.630634
	TS	MR Egger	13.7619	12	0.316168
		IVW	13.903	13	0.380708
	Intelligence	MR Egger	15.4163	14	0.350301
		IVW	15.4163	15	0.421865
Fracture of lumbar spine and pelvis	ADHD	MR Egger	17.034	11	0.106874
		IVW	26.5242	12	0.00904157
	ASD	MR Egger	16.976	12	0.150504
		IVW	18.2711	13	0.147494
	TS	MR Egger	12.7411	15	0.622286
		IVW	13.7011	16	0.620971
	Intelligence	MR Egger	33.6805	13	0.00134557
		IVW	34.6119	14	0.00167732
Fracture of foot, except ankle	ADHD	MR Egger	8.13966	7	0.32044
		IVW	10.502	8	0.231545
	ASD	MR Egger	9.26665	9	0.413033
		IVW	10.7528	10	0.377098
	TS	MR Egger	21.6608	9	0.0100185
		IVW	21.8562	10	0.0158541
	Intelligence	MR Egger	15.2031	10	0.124831
		IVW	16.6282	11	0.119363
ADHD	Fracture of femur	MR Egger	134.492	118	0.142275
		IVW	137.995	119	0.112384
	Osteoporosis	MR Egger	132.888	118	0.164998
		IVW	134.748	119	0.153455
	Osteoporosis with pathological fracture (FG)	MR Egger	122.823	118	0.362038
		IVW	122.835	119	0.38626
	Fracture of shoulder and upper arm	MR Egger	126.79	118	0.273691
		IVW	127.889	119	0.272454
	Fracture of neck	MR Egger	108.927	118	0.713192
		IVW	109.593	119	0.720096
	Fracture of rib(s), sternum and thoracic spine	MR Egger	112.14	118	0.634709
		IVW	112.204	119	0.657529
	Fracture of skull and facial bones	MR Egger	107.862	118	0.737638
		IVW	107.876	119	0.758432
	Fracture of forearm	MR Egger	185.683	118	6.99886e-05
		IVW	185.952	119	8.46342e-05
	Fracture at wrist and hand level	MR Egger	141.349	118	0.0704303
		IVW	141.366	119	0.0792149
	Fracture of lower leg, including ankle	MR Egger	156.044	118	0.0109036
		IVW	156.055	119	0.0128015
	Fracture of lumbar spine and pelvis	MR Egger	105.581	118	0.786657
		IVW	105.816	119	0.800877
	Fracture of foot, except ankle	MR Egger	88.6312	118	0.980008
		IVW	89.769	119	0.978955
ASD	Fracture of femur	MR Egger	30.0732	28	0.359728
		IVW	33.5698	29	0.255357
	Osteoporosis	MR Egger	41.1867	28	0.0516256
		IVW	42.922	29	0.0462891
	Osteoporosis with pathological fracture (FG)	MR Egger	24.1098	28	0.675727
		IVW	24.1165	29	0.723168
	Fracture of shoulder and upper arm	MR Egger	45.3351	28	0.0203977
		IVW	45.3359	29	0.0272859
	Fracture of neck	MR Egger	22.2119	28	0.771389
		IVW	22.3422	29	0.805747
	Fracture of rib(s), sternum and thoracic spine	MR Egger	25.5094	28	0.599991
		IVW	25.5094	29	0.651565
	Fracture of skull and facial bones	MR Egger	23.8335	28	0.690293
		IVW	24.2862	29	0.714697
	Fracture of forearm	MR Egger	45.8011	28	0.0182724
		IVW	46.7769	29	0.019612
	Fracture at wrist and hand level	MR Egger	19.8445	28	0.870066
		IVW	22.6981	29	0.790176
	Fracture of lower leg, including ankle	MR Egger	33.2565	28	0.226426
		IVW	33.3905	29	0.26227
	Fracture of lumbar spine and pelvis	MR Egger	37.3678	28	0.110969
		IVW	37.5159	29	0.133483
	Fracture of foot, except ankle	MR Egger	25.7902	28	0.584577
		IVW	25.8198	29	0.635103
TS	Fracture of femur	MR Egger	12.1017	15	0.671318
		IVW	12.4747	16	0.71071
	Osteoporosis	MR Egger	24.6495	15	0.0548533
		IVW	29.0097	16	0.0238707
	Osteoporosis with pathological fracture (FG)	MR Egger	13.5431	15	0.560427
		IVW	14.9113	16	0.531145
	Fracture of shoulder and upper arm	MR Egger	22.6525	15	0.091801
		IVW	22.7939	16	0.119356
	Fracture of neck	MR Egger	11.378	15	0.725365
		IVW	11.8173	16	0.756461
	Fracture of rib(s), sternum and thoracic spine	MR Egger	14.6336	15	0.478113
		IVW	15.6075	16	0.480673
	Fracture of skull and facial bones	MR Egger	5.7283	15	0.983959
		IVW	7.39893	16	0.964784
	Fracture of forearm	MR Egger	20.5278	15	0.152606
		IVW	20.543	16	0.196755
	Fracture at wrist and hand level	MR Egger	27.3774	15	0.0258078
		IVW	37.2869	16	0.00191052
	Fracture of lower leg, including ankle	MR Egger	14.4299	15	0.493202
		IVW	14.7395	16	0.543796
	Fracture of lumbar spine and pelvis	MR Egger	9.97098	15	0.821561
		IVW	10.1382	16	0.859309
	Fracture of foot, except ankle	MR Egger	11.7365	15	0.698851
		IVW	11.7599	16	0.760335
Intelligence	Fracture of femur	MR Egger	330.64	329	0.464215
		IVW	331.959	330	0.459354
	Osteoporosis	MR Egger	430.606	329	0.000136699
		IVW	433.387	330	0.000110956
	Osteoporosis with pathological fracture (FG)	MR Egger	383.766	329	0.0200605
		IVW	384.378	330	0.0208734
	Fracture of shoulder and upper arm	MR Egger	372.703	329	0.0485228
		IVW	374.21	330	0.0469489
	Fracture of neck	MR Egger	368.524	329	0.0656678
		IVW	369.77	330	0.0648098
	Fracture of rib(s), sternum and thoracic spine	MR Egger	400.745	329	0.00412511
		IVW	400.951	330	0.00451413
	Fracture of skull and facial bones	MR Egger	398.897	329	0.00496399
		IVW	399.093	330	0.0054279
	Fracture of forearm	MR Egger	430.315	329	0.000141836
		IVW	430.315	330	0.000163731
	Fracture at wrist and hand level	MR Egger	367.908	329	0.0685662
		IVW	368.538	330	0.0706353
	Fracture of lower leg, including ankle	MR Egger	391.031	329	0.0105369
		IVW	391.296	330	0.0113643
	Fracture of lumbar spine and pelvis	MR Egger	393.721	329	0.00819833
		IVW	394.272	330	0.0086285
	Fracture of foot, except ankle	MR Egger	389.291	329	0.0123505
		IVW	393.308	330	0.00944211

## Sheet: Results of sensitivity analysis
Results of sensitivity analysis
		egger_intercept	se	pval
Fracture of femur	ADHD	-0.032241	0.035353	0.373836
	ASD	0.00704109	0.0126613	0.583506
	TS	0.00227841	0.0247984	0.927528
	Intelligence	0.00535313	0.00282926	0.0779486
Osteoporosis	ADHD	0.0271411	0.0180605	0.229916
	ASD	0.0358423	0.013455	0.0561634
	TS	0.0431485	0.0243896	0.151592
	Intelligence	0.00893139	0.00476572	0.0717779
Osteoporosis with pathological fracture (FG)	ADHD	-0.0251239	0.0154318	0.178842
	ASD	0.00290179	0.0148992	0.852008
	TS	-0.0375674	0.0246267	0.161483
	Intelligence	-0.0061474	0.006312	0.385243
Fracture of shoulder and upper arm	ADHD	-0.0116449	0.00951983	0.241435
	ASD	0.0175598	0.0153385	0.269121
	TS	0.00299981	0.0241204	0.902573
	Intelligence	0.00248978	0.00436463	0.577418
Fracture of neck	ADHD	0.0488914	0.0197495	0.0308149
	ASD	0.0243255	0.025423	0.357534
	TS	-0.0309029	0.0315405	0.342732
	Intelligence	-0.00782568	0.00390467	0.0918922
Fracture of rib(s), sternum and thoracic spine	ADHD	-0.0202719	0.0173238	0.269061
	ASD	0.0215272	0.02253	0.359856
	TS	0.0743703	0.0457172	0.129746
	Intelligence	0.00209202	0.00514194	0.696267
Fracture of skull and facial bones	ADHD	0.0168158	0.0309641	0.615925
	ASD	0.00773565	0.0206563	0.720916
	TS	0.0381525	0.0380813	0.355084
	Intelligence	0.00388105	0.00243017	0.148927
Fracture of forearm	ADHD	-0.0111514	0.0101673	0.322723
	ASD	-0.0125557	0.011444	0.314646
	TS	-0.00764457	0.0187286	0.692684
	Intelligence	0.00145859	0.00328432	0.658921
Fracture at wrist and hand level	ADHD	-0.00692799	0.00911314	0.451178
	ASD	-0.0153329	0.0119574	0.205653
	TS	-0.0310457	0.0233332	0.189261
	Intelligence	0.00186313	0.00526584	0.733894
Fracture of lower leg, including ankle	ADHD	0.035722	0.0202512	0.128194
	ASD	-0.00539643	0.0294471	0.85979
	TS	-0.0150283	0.0145708	0.332524
	Intelligence	-4.43066e-06	0.00179752	0.998068
Fracture of lumbar spine and pelvis	ADHD	-0.020183	0.0141602	0.19709
	ASD	-0.0210295	0.017504	0.260251
	TS	0.0137953	0.0484118	0.782125
	Intelligence	0.0034579	0.0057672	0.559091
Fracture of foot, except ankle	ADHD	-0.00487473	0.0111768	0.673004
	ASD	6.7391e-05	0.0107145	0.995105
	TS	0.00650427	0.0185436	0.731853
	Intelligence	-0.00381579	0.00394115	0.355781
ADHD	Fracture of femur	-0.0134106	0.00764888	0.0821509
	Osteoporosis	0.0106659	0.00829984	0.201284
	Osteoporosis with pathological fracture (FG)	0.00180742	0.0165781	0.913368
	Fracture of shoulder and upper arm	-0.00642228	0.0063491	0.313834
	Fracture of neck	-0.013755	0.0168654	0.416386
	Fracture of rib(s), sternum and thoracic spine	0.00176089	0.00694732	0.800351
	Fracture of skull and facial bones	0.000927371	0.00793721	0.907187
	Fracture of forearm	0.00248903	0.0060285	0.680446
	Fracture at wrist and hand level	0.000808075	0.00681029	0.90575
	Fracture of lower leg, including ankle	0.000498453	0.00547092	0.92756
	Fracture of lumbar spine and pelvis	-0.00406427	0.00838483	0.628776
	Fracture of foot, except ankle	-0.0080925	0.00758663	0.288294
ASD	Fracture of femur	-0.0193824	0.0107423	0.0819506
	Osteoporosis	-0.0149315	0.0137469	0.286666
	Osteoporosis with pathological fracture (FG)	-0.0019369	0.0236962	0.935436
	Fracture of shoulder and upper arm	-0.000257498	0.0113519	0.982064
	Fracture of neck	0.00887045	0.0245664	0.720749
	Fracture of rib(s), sternum and thoracic spine	4.52844e-05	0.0101285	0.996464
	Fracture of skull and facial bones	-0.0077912	0.0115797	0.50657
	Fracture of forearm	-0.00690639	0.00894177	0.446364
	Fracture at wrist and hand level	-0.0153378	0.00907967	0.10228
	Fracture of lower leg, including ankle	0.00253782	0.00755772	0.739531
	Fracture of lumbar spine and pelvis	-0.00470148	0.0141108	0.741478
	Fracture of foot, except ankle	-0.00189993	0.0110359	0.864551
TS	Fracture of femur	-0.0045572	0.00746179	0.550516
	Osteoporosis	-0.0169641	0.0104144	0.124149
	Osteoporosis with pathological fracture (FG)	-0.01977	0.0169016	0.260369
	Fracture of shoulder and upper arm	0.00239634	0.00783198	0.763834
	Fracture of neck	0.0115936	0.0174935	0.517555
	Fracture of rib(s), sternum and thoracic spine	0.00713033	0.00722542	0.339373
	Fracture of skull and facial bones	0.0106715	0.00825633	0.215731
	Fracture of forearm	-0.000615263	0.00585147	0.917652
	Fracture at wrist and hand level	0.0203937	0.00875226	0.0341728
	Fracture of lower leg, including ankle	0.00274983	0.00494255	0.586171
	Fracture of lumbar spine and pelvis	0.00356584	0.00871867	0.688328
	Fracture of foot, except ankle	-0.00120467	0.00788037	0.880539
Intelligence	Fracture of femur	0.00488442	0.00426319	0.252744
	Osteoporosis	-0.00774423	0.00531246	0.145863
	Osteoporosis with pathological fracture (FG)	0.00756287	0.0104432	0.469464
	Fracture of shoulder and upper arm	-0.00445938	0.00386657	0.249618
	Fracture of neck	-0.0111672	0.0105891	0.292385
	Fracture of rib(s), sternum and thoracic spine	-0.00187044	0.00455027	0.681295
	Fracture of skull and facial bones	0.00208641	0.0051904	0.687964
	Fracture of forearm	-8.41955e-05	0.00326452	0.97944
	Fracture at wrist and hand level	-0.00293081	0.00390531	0.453509
	Fracture of lower leg, including ankle	-0.00145164	0.00307965	0.637692
	Fracture of lumbar spine and pelvis	0.00368984	0.00544059	0.498117
	Fracture of foot, except ankle	0.0089976	0.00488322	0.0662937
